# Supplementary material for: 1-[4-(Difluoromethoxy)phenyl]-N-(2,3-dimethylphenyl)-1H-1,2,4-triazole-3-carboxamide
Source: Acta Crystallogr Sect E Struct Rep Online. 2009 Apr 10;65(Pt 5):o1015–6. doi: 10.1107/S160053680901263X (PMC2977702; doi:10.1107/S160053680901263X)
Supplement: Supplementary file 1 [file e-65-o1015-sup1.cif]

##############################################################################
###                                                                        ###
###        Electronic paper (Acta Crystallographica Section E)             ###
###                                                                        ###
##############################################################################
#                                                                            #
# This CIF contains the data in a paper accepted for publication in Acta     #
# Crystallographica Section E. It conforms to the requirements of Notes      #
# for Authors for Section E, and has been peer reviewed under the auspices   #
# of the IUCr Commission on Journals.                                        #
#                                                                            #
# Full details of the Crystallographic Information File format               #
# are given in the paper "The Crystallographic Information File (CIF):       #
# a New Standard Archive File for Crystallography" by S. R. Hall, F. H.      #
# Allen and I. D. Brown [Acta Cryst. (1991), A47, 655-685].                  #
#                                                                            #
# The current version of the core CIF dictionary is obtainable from          #
# ftp://ftp.iucr.org/pub/cif_core.dic. The current version number is 2.4.    #
#                                                                            #
# Software is freely available for graphical display of the structure(s) in  #
# this CIF.  For information consult the CIF home page http://www.iucr.org/  #
# cif/home.html                                                              #
#                                                                            #
# This file may be used for bona fide research purposes within the           #
# scientific community so long as proper attribution is given to the journal # 
# article from which it was obtained.                                        #
#                                                                            #
##############################################################################
                                             
data_wyg
_audit_creation_method     'form.cif (version 2.0)'
_journal_date_recd_electronic     2009-01-23
_journal_date_accepted     2009-04-03
_journal_name_full     'Acta Crystallographica, Section E'
_journal_year     2009
_journal_volume     65
_journal_issue      5
_journal_page_first     o1015
_journal_page_last     o1016
_journal_paper_category     QO
_journal_coeditor_code     EZ2162
_publ_contact_author_name     'Yu-Guang Wang'
_publ_contact_author_address
;
College of Biological and Environmental Engineering
Zhejiang  University of  Technology
Hangzhou 310014
Peoples' Republic of China
;
_publ_contact_author_email     'yuguangw@zjut.edu.cn'
_publ_contact_author_fax     '086 571 88320781'
_publ_contact_author_phone     '086 571 88320781'
_publ_section_title
;\
1-[4-(Difluoromethoxy)phenyl]-<i>N</i>-(2,3-dimethylphenyl)-1<i>H</i>-1,2,4-\
triazole-3-carboxamide
;
loop_
    _publ_author_name
    _publ_author_footnote
    _publ_author_address
    'Yu-Guang Wang' .
;
College of Biological and Environmental Engineering
Zhejiang  University of  Technology
Hangzhou 310014
People's Republic of China
;
    'Guo-Bo Huang' .
;
School of Pharmaceutial and Chemical Engineering
Taizhou University
Taizhou 317000
People's Republic of China
;
    'Bing-Chun Zhu' .
;
Zhejiang  University of  Technology
Hangzhou 310014
People's Republic of China
Zhejiang Research Institute of Chemical Industry
Hangzhou 310023
People's Republic of China
;
data_I
_audit_creation_method     SHELXL-97
_chemical_name_systematic
;
1-[4-(Difluoromethoxy)phenyl]-<i>N</i>-(2,3-dimethylphenyl)-1<i>H</i>-1,2,4-
triazole-3-carboxamide
;
_chemical_name_common     ?
_chemical_formula_moiety     ?
_chemical_formula_sum     'C18 H16 F2 N4 O2'
_chemical_formula_weight     358.35
_chemical_melting_point     ?
_symmetry_cell_setting     'Triclinic'
_symmetry_space_group_name_H-M     'P-1   '
loop_
    _symmetry_equiv_pos_as_xyz
    'x, y, z'
    '-x, -y, -z'
_cell_length_a     7.5543(10)
_cell_length_b     7.8132(10)
_cell_length_c     14.8190(19)
_cell_angle_alpha     95.974(2)
_cell_angle_beta     98.5930(10)
_cell_angle_gamma     101.5230(10)
_cell_volume     839.28(19)
_cell_formula_units_Z     2
_cell_measurement_reflns_used     ?
_cell_measurement_theta_min     ?
_cell_measurement_theta_max     ?
_cell_measurement_temperature     296(2)
_exptl_crystal_description     block
_exptl_crystal_colour     white
_exptl_crystal_size_max     0.49
_exptl_crystal_size_mid     0.31
_exptl_crystal_size_min     0.10
_exptl_crystal_density_diffrn     1.418
_exptl_crystal_density_meas     ?
_exptl_crystal_density_method     'not measured'
_exptl_crystal_F_000     372
_exptl_absorpt_coefficient_mu     0.110
_exptl_absorpt_correction_type     multi-scan
_exptl_absorpt_process_details     '(SADABS; Bruker, 2004)'
_exptl_absorpt_correction_T_min     0.9483
_exptl_absorpt_correction_T_max     0.9895
_exptl_special_details
;
;
_diffrn_ambient_temperature     296(2)
_diffrn_radiation_type     MoK\a
_diffrn_radiation_wavelength     0.71073
_diffrn_radiation_source     'fine-focus sealed tube'
_diffrn_radiation_monochromator     graphite
_diffrn_measurement_device_type     'Bruker APEXII CCD'
_diffrn_measurement_method     '\f and \w scans'
_diffrn_detector_area_resol_mean     ?
_diffrn_reflns_number     6446
_diffrn_reflns_av_R_equivalents     0.0170
_diffrn_reflns_av_sigmaI/netI     0.0239
_diffrn_reflns_theta_min     2.69
_diffrn_reflns_theta_max     25.50
_diffrn_reflns_theta_full     25.50
_diffrn_measured_fraction_theta_max     0.994
_diffrn_measured_fraction_theta_full     0.994
_diffrn_reflns_limit_h_min     -9
_diffrn_reflns_limit_h_max     9
_diffrn_reflns_limit_k_min     -9
_diffrn_reflns_limit_k_max     9
_diffrn_reflns_limit_l_min     -17
_diffrn_reflns_limit_l_max     17
_diffrn_standards_number     ?
_diffrn_standards_interval_count     ?
_diffrn_standards_interval_time     ?
_diffrn_standards_decay_%     ?
_refine_special_details
;
Refinement of <i>F</i>^2^ against ALL reflections. The weighted <i>R</i>-factor
<i>wR</i> and goodness of fit <i>S</i> are based on <i>F</i>^2^, conventional
<i>R</i>-factors <i>R</i> are based on <i>F</i>, with <i>F</i> set to zero for
negative <i>F</i>^2^. The threshold expression of <i>F</i>^2^ >
\s(<i>F</i>^2^) is used only for calculating <i>R</i>-factors(gt) <i>etc</i>.
and is not relevant to the choice of reflections for refinement.
<i>R</i>-factors based on <i>F</i>^2^ are statistically about twice as large
as those based on <i>F</i>, and <i>R</i>- factors based on ALL data will be
even larger.
;
_reflns_number_total     3115
_reflns_number_gt     2366
_reflns_threshold_expression     >2sigma(I)
_refine_ls_structure_factor_coef     Fsqd
_refine_ls_matrix_type     full
_refine_ls_R_factor_all     0.0572
_refine_ls_R_factor_gt     0.0423
_refine_ls_wR_factor_gt     0.1114
_refine_ls_wR_factor_ref     0.1234
_refine_ls_goodness_of_fit_ref     1.059
_refine_ls_restrained_S_all     1.059
_refine_ls_number_reflns     3115
_refine_ls_number_parameters     238
_refine_ls_number_restraints     0
_refine_ls_hydrogen_treatment     constr
_refine_ls_weighting_scheme     calc
_refine_ls_weighting_details
         'calc w=1/[\s^2^(Fo^2^)+(0.0593P)^2^+0.1647P] where P=(Fo^2^+2Fc^2^)/3'
_atom_sites_solution_hydrogens     geom
_atom_sites_solution_primary     direct
_atom_sites_solution_secondary     difmap
_refine_ls_shift/su_max     0.000
_refine_ls_shift/su_mean     0.000
_refine_diff_density_max     0.226
_refine_diff_density_min     -0.208
_refine_ls_extinction_method     SHELXL
_refine_ls_extinction_coef     0.016(3)
_refine_ls_extinction_expression
                                  'Fc^*^=kFc[1+0.001xFc^2^\l^3^/sin(2\q)]^-1/4^'
loop_
    _atom_type_symbol
    _atom_type_description
    _atom_type_scat_dispersion_real
    _atom_type_scat_dispersion_imag
    _atom_type_scat_source
    'C' 'C' 0.0033 0.0016
                         'International Tables Vol C Tables 4.2.6.8 and 6.1.1.4'
    'H' 'H' 0.0000 0.0000
                         'International Tables Vol C Tables 4.2.6.8 and 6.1.1.4'
    'N' 'N' 0.0061 0.0033
                         'International Tables Vol C Tables 4.2.6.8 and 6.1.1.4'
    'O' 'O' 0.0106 0.0060
                         'International Tables Vol C Tables 4.2.6.8 and 6.1.1.4'
    'F' 'F' 0.0171 0.0103
                         'International Tables Vol C Tables 4.2.6.8 and 6.1.1.4'
_computing_data_collection     'APEX2 (Bruker, 2004)'
_computing_cell_refinement     'SAINT (Bruker, 2004)'
_computing_data_reduction     'SAINT (Bruker, 2004)'
_computing_structure_solution     'SHELXS-97 (Sheldrick, 2008)'
_computing_structure_refinement     'SHELXL-97 (Sheldrick, 2008)'
_computing_molecular_graphics     'SHELXTL (Sheldrick, 2008)'
_computing_publication_material
                             'SHELXTL (Sheldrick, 2008) and PLATON (Spek, 2009)'
loop_
    _atom_site_type_symbol
    _atom_site_label
    _atom_site_fract_x
    _atom_site_fract_y
    _atom_site_fract_z
    _atom_site_U_iso_or_equiv
    _atom_site_adp_type
    _atom_site_calc_flag
    _atom_site_refinement_flags
    _atom_site_occupancy
    _atom_site_disorder_assembly
    _atom_site_disorder_group
    F F1 -0.9182(2) 0.3392(2) 0.14577(12) 0.1146(6) Uani d . 1 . .
    F F2 -0.8560(2) 0.1332(2) 0.05859(11) 0.1113(6) Uani d . 1 . .
    O O1 -0.6301(2) 0.3298(2) 0.13688(9) 0.0742(4) Uani d . 1 . .
    O O2 0.41124(16) 0.80678(19) 0.54210(9) 0.0634(4) Uani d . 1 . .
    N N1 -0.15235(18) 0.67315(18) 0.45595(9) 0.0458(4) Uani d . 1 . .
    N N2 0.03287(19) 0.69741(19) 0.46115(10) 0.0472(4) Uani d . 1 . .
    N N3 -0.0355(2) 0.8275(2) 0.59091(11) 0.0663(5) Uani d . 1 . .
    N N4 0.32482(19) 0.9655(2) 0.66010(10) 0.0513(4) Uani d . 1 . .
    H H4D 0.2285 0.9901 0.6779 0.062 Uiso calc R 1 . .
    C C1 -0.7981(3) 0.2345(3) 0.13967(17) 0.0766(7) Uani d . 1 . .
    H H1 -0.7944 0.1632 0.1903 0.092 Uiso calc R 1 . .
    C C2 -0.5184(3) 0.4106(2) 0.21999(13) 0.0541(5) Uani d . 1 . .
    C C3 -0.3332(3) 0.4212(3) 0.22448(13) 0.0611(5) Uani d . 1 . .
    H H3 -0.2899 0.3708 0.1749 0.073 Uiso calc R 1 . .
    C C4 -0.2118(3) 0.5063(3) 0.30237(13) 0.0556(5) Uani d . 1 . .
    H H4 -0.0866 0.5130 0.3057 0.067 Uiso calc R 1 . .
    C C5 -0.2770(2) 0.5815(2) 0.37546(11) 0.0444(4) Uani d . 1 . .
    C C6 -0.4633(2) 0.5707(2) 0.37090(13) 0.0539(5) Uani d . 1 . .
    H H6 -0.5069 0.6212 0.4203 0.065 Uiso calc R 1 . .
    C C7 -0.5839(3) 0.4846(3) 0.29260(13) 0.0577(5) Uani d . 1 . .
    H H7 -0.7093 0.4768 0.2891 0.069 Uiso calc R 1 . .
    C C8 -0.1882(3) 0.7512(3) 0.53408(14) 0.0649(6) Uani d . 1 . .
    H H8 -0.3053 0.7513 0.5464 0.078 Uiso calc R 1 . .
    C C9 0.0950(2) 0.7909(2) 0.54299(11) 0.0460(4) Uani d . 1 . .
    C C10 0.2942(2) 0.8537(2) 0.58047(11) 0.0448(4) Uani d . 1 . .
    C C11 0.4936(2) 1.0475(2) 0.71818(12) 0.0464(4) Uani d . 1 . .
    C C12 0.6569(2) 1.0709(2) 0.68418(13) 0.0538(5) Uani d . 1 . .
    H H12 0.6575 1.0310 0.6229 0.065 Uiso calc R 1 . .
    C C13 0.8177(3) 1.1539(3) 0.74204(14) 0.0599(5) Uani d . 1 . .
    H H13 0.9280 1.1682 0.7200 0.072 Uiso calc R 1 . .
    C C14 0.8166(3) 1.2157(3) 0.83215(14) 0.0629(5) Uani d . 1 . .
    H H14 0.9266 1.2713 0.8704 0.076 Uiso calc R 1 . .
    C C15 0.6546(3) 1.1965(3) 0.86695(13) 0.0572(5) Uani d . 1 . .
    C C16 0.4892(2) 1.1100(2) 0.80967(12) 0.0506(4) Uani d . 1 . .
    C C17 0.6597(3) 1.2699(3) 0.96572(15) 0.0823(7) Uani d . 1 . .
    H H17A 0.7840 1.3231 0.9941 0.124 Uiso calc R 1 . .
    H H17B 0.6118 1.1762 0.9984 0.124 Uiso calc R 1 . .
    H H17C 0.5864 1.3570 0.9675 0.124 Uiso calc R 1 . .
    C C18 0.3094(3) 1.0884(3) 0.84471(14) 0.0703(6) Uani d . 1 . .
    H H18A 0.2420 1.1706 0.8208 0.105 Uiso calc R 1 . .
    H H18B 0.3330 1.1105 0.9108 0.105 Uiso calc R 1 . .
    H H18C 0.2389 0.9703 0.8248 0.105 Uiso calc R 1 . .
loop_
    _atom_site_aniso_label
    _atom_site_aniso_U_11
    _atom_site_aniso_U_22
    _atom_site_aniso_U_33
    _atom_site_aniso_U_12
    _atom_site_aniso_U_13
    _atom_site_aniso_U_23
    F1 0.0681(9) 0.1287(13) 0.1263(13) 0.0247(9) -0.0216(9) -0.0270(10)
    F2 0.1052(12) 0.1003(11) 0.0926(11) -0.0021(9) -0.0311(9) -0.0318(8)
    O1 0.0631(9) 0.0896(11) 0.0523(8) 0.0000(8) -0.0083(7) -0.0111(7)
    O2 0.0403(7) 0.0849(10) 0.0585(8) 0.0131(7) 0.0075(6) -0.0162(7)
    N1 0.0359(8) 0.0537(8) 0.0444(8) 0.0091(6) 0.0045(6) -0.0034(6)
    N2 0.0356(8) 0.0569(9) 0.0460(8) 0.0084(6) 0.0055(6) -0.0017(7)
    N3 0.0412(9) 0.0964(13) 0.0542(10) 0.0167(8) 0.0046(7) -0.0201(9)
    N4 0.0378(8) 0.0640(10) 0.0482(9) 0.0110(7) 0.0053(6) -0.0065(7)
    C1 0.0699(15) 0.0672(14) 0.0725(15) 0.0012(12) -0.0212(11) -0.0079(11)
    C2 0.0521(11) 0.0548(11) 0.0466(10) 0.0044(8) -0.0037(8) -0.0005(8)
    C3 0.0570(12) 0.0698(13) 0.0502(11) 0.0090(10) 0.0090(9) -0.0105(9)
    C4 0.0431(10) 0.0625(11) 0.0562(11) 0.0076(8) 0.0075(8) -0.0050(9)
    C5 0.0410(9) 0.0456(9) 0.0425(9) 0.0072(7) 0.0015(7) 0.0009(7)
    C6 0.0436(10) 0.0648(12) 0.0495(11) 0.0138(9) 0.0027(8) -0.0050(9)
    C7 0.0410(10) 0.0693(12) 0.0582(12) 0.0123(9) -0.0005(8) -0.0001(9)
    C8 0.0379(10) 0.0943(15) 0.0557(11) 0.0151(10) 0.0055(8) -0.0180(10)
    C9 0.0397(9) 0.0541(10) 0.0428(9) 0.0117(8) 0.0056(7) -0.0004(8)
    C10 0.0396(9) 0.0511(10) 0.0421(9) 0.0100(7) 0.0054(7) 0.0012(7)
    C11 0.0413(9) 0.0497(10) 0.0451(10) 0.0091(7) 0.0030(7) 0.0013(8)
    C12 0.0469(10) 0.0614(11) 0.0496(10) 0.0084(8) 0.0078(8) -0.0010(8)
    C13 0.0433(10) 0.0661(12) 0.0638(12) 0.0047(9) 0.0059(9) -0.0008(10)
    C14 0.0485(11) 0.0651(12) 0.0638(13) 0.0056(9) -0.0084(9) -0.0033(10)
    C15 0.0601(12) 0.0597(11) 0.0472(10) 0.0145(9) -0.0024(9) 0.0008(9)
    C16 0.0514(10) 0.0557(11) 0.0436(10) 0.0150(8) 0.0037(8) 0.0018(8)
    C17 0.0873(17) 0.0976(18) 0.0509(12) 0.0169(14) -0.0047(11) -0.0101(11)
    C18 0.0616(13) 0.0961(16) 0.0510(12) 0.0169(11) 0.0128(10) -0.0033(11)
_geom_special_details
;
All e.s.d.'s (except the e.s.d. in the dihedral angle between two l.s. planes)
are estimated using the full covariance matrix. The cell e.s.d.'s are taken
into account individually in the estimation of e.s.d.'s in distances, angles
and torsion angles; correlations between e.s.d.'s in cell parameters are only
used when they are defined by crystal symmetry. An approximate (isotropic)
treatment of cell e.s.d.'s is used for estimating e.s.d.'s involving l.s.
planes.
;
loop_
    _geom_bond_atom_site_label_1
    _geom_bond_atom_site_label_2
    _geom_bond_site_symmetry_2
    _geom_bond_distance
    _geom_bond_publ_flag
    F1 C1 . 1.345(3) ?
    F2 C1 . 1.330(3) ?
    O1 C1 . 1.346(3) ?
    O1 C2 . 1.394(2) ?
    O2 C10 . 1.215(2) ?
    N1 C8 . 1.341(2) ?
    N1 N2 . 1.3632(19) ?
    N1 C5 . 1.428(2) ?
    N2 C9 . 1.316(2) ?
    N3 C8 . 1.314(2) ?
    N3 C9 . 1.355(2) ?
    N4 C10 . 1.353(2) ?
    N4 C11 . 1.417(2) ?
    N4 H4D . 0.8600 ?
    C1 H1 . 0.9800 ?
    C2 C7 . 1.372(3) ?
    C2 C3 . 1.376(3) ?
    C3 C4 . 1.377(3) ?
    C3 H3 . 0.9300 ?
    C4 C5 . 1.380(2) ?
    C4 H4 . 0.9300 ?
    C5 C6 . 1.384(2) ?
    C6 C7 . 1.381(2) ?
    C6 H6 . 0.9300 ?
    C7 H7 . 0.9300 ?
    C8 H8 . 0.9300 ?
    C9 C10 . 1.487(2) ?
    C11 C12 . 1.387(2) ?
    C11 C16 . 1.400(2) ?
    C12 C13 . 1.374(3) ?
    C12 H12 . 0.9300 ?
    C13 C14 . 1.374(3) ?
    C13 H13 . 0.9300 ?
    C14 C15 . 1.385(3) ?
    C14 H14 . 0.9300 ?
    C15 C16 . 1.402(3) ?
    C15 C17 . 1.507(3) ?
    C16 C18 . 1.510(3) ?
    C17 H17A . 0.9600 ?
    C17 H17B . 0.9600 ?
    C17 H17C . 0.9600 ?
    C18 H18A . 0.9600 ?
    C18 H18B . 0.9600 ?
    C18 H18C . 0.9600 ?
loop_
    _geom_angle_atom_site_label_1
    _geom_angle_atom_site_label_2
    _geom_angle_atom_site_label_3
    _geom_angle_site_symmetry_1
    _geom_angle_site_symmetry_3
    _geom_angle
    _geom_angle_publ_flag
    C1 O1 C2 . . 118.10(17) ?
    C8 N1 N2 . . 109.18(14) ?
    C8 N1 C5 . . 129.19(15) ?
    N2 N1 C5 . . 121.60(13) ?
    C9 N2 N1 . . 102.16(13) ?
    C8 N3 C9 . . 102.47(15) ?
    C10 N4 C11 . . 129.00(15) ?
    C10 N4 H4D . . 115.5 ?
    C11 N4 H4D . . 115.5 ?
    F2 C1 F1 . . 105.50(18) ?
    F2 C1 O1 . . 106.7(2) ?
    F1 C1 O1 . . 110.9(2) ?
    F2 C1 H1 . . 111.2 ?
    F1 C1 H1 . . 111.2 ?
    O1 C1 H1 . . 111.2 ?
    C7 C2 C3 . . 120.57(17) ?
    C7 C2 O1 . . 123.26(18) ?
    C3 C2 O1 . . 116.09(17) ?
    C2 C3 C4 . . 120.04(18) ?
    C2 C3 H3 . . 120.0 ?
    C4 C3 H3 . . 120.0 ?
    C3 C4 C5 . . 119.59(18) ?
    C3 C4 H4 . . 120.2 ?
    C5 C4 H4 . . 120.2 ?
    C4 C5 C6 . . 120.32(16) ?
    C4 C5 N1 . . 120.17(15) ?
    C6 C5 N1 . . 119.50(15) ?
    C7 C6 C5 . . 119.65(17) ?
    C7 C6 H6 . . 120.2 ?
    C5 C6 H6 . . 120.2 ?
    C2 C7 C6 . . 119.82(18) ?
    C2 C7 H7 . . 120.1 ?
    C6 C7 H7 . . 120.1 ?
    N3 C8 N1 . . 110.85(16) ?
    N3 C8 H8 . . 124.6 ?
    N1 C8 H8 . . 124.6 ?
    N2 C9 N3 . . 115.33(15) ?
    N2 C9 C10 . . 122.68(15) ?
    N3 C9 C10 . . 121.99(15) ?
    O2 C10 N4 . . 125.87(16) ?
    O2 C10 C9 . . 122.19(15) ?
    N4 C10 C9 . . 111.94(14) ?
    C12 C11 C16 . . 121.23(16) ?
    C12 C11 N4 . . 120.80(16) ?
    C16 C11 N4 . . 117.93(15) ?
    C13 C12 C11 . . 119.26(17) ?
    C13 C12 H12 . . 120.4 ?
    C11 C12 H12 . . 120.4 ?
    C14 C13 C12 . . 120.48(18) ?
    C14 C13 H13 . . 119.8 ?
    C12 C13 H13 . . 119.8 ?
    C13 C14 C15 . . 121.14(18) ?
    C13 C14 H14 . . 119.4 ?
    C15 C14 H14 . . 119.4 ?
    C14 C15 C16 . . 119.45(18) ?
    C14 C15 C17 . . 119.27(19) ?
    C16 C15 C17 . . 121.28(19) ?
    C11 C16 C15 . . 118.43(17) ?
    C11 C16 C18 . . 120.51(16) ?
    C15 C16 C18 . . 121.04(17) ?
    C15 C17 H17A . . 109.5 ?
    C15 C17 H17B . . 109.5 ?
    H17A C17 H17B . . 109.5 ?
    C15 C17 H17C . . 109.5 ?
    H17A C17 H17C . . 109.5 ?
    H17B C17 H17C . . 109.5 ?
    C16 C18 H18A . . 109.5 ?
    C16 C18 H18B . . 109.5 ?
    H18A C18 H18B . . 109.5 ?
    C16 C18 H18C . . 109.5 ?
    H18A C18 H18C . . 109.5 ?
    H18B C18 H18C . . 109.5 ?
loop_
    _geom_torsion_atom_site_label_1
    _geom_torsion_atom_site_label_2
    _geom_torsion_atom_site_label_3
    _geom_torsion_atom_site_label_4
    _geom_torsion_site_symmetry_1
    _geom_torsion_site_symmetry_2
    _geom_torsion_site_symmetry_3
    _geom_torsion_site_symmetry_4
    _geom_torsion
    _geom_torsion_publ_flag
    C8 N1 N2 C9 . . . . -0.5(2) ?
    C5 N1 N2 C9 . . . . 177.77(15) ?
    C2 O1 C1 F2 . . . . -162.99(17) ?
    C2 O1 C1 F1 . . . . 82.6(2) ?
    C1 O1 C2 C7 . . . . -37.5(3) ?
    C1 O1 C2 C3 . . . . 145.8(2) ?
    C7 C2 C3 C4 . . . . 0.1(3) ?
    O1 C2 C3 C4 . . . . 176.96(18) ?
    C2 C3 C4 C5 . . . . -0.4(3) ?
    C3 C4 C5 C6 . . . . 0.4(3) ?
    C3 C4 C5 N1 . . . . -178.75(17) ?
    C8 N1 C5 C4 . . . . -178.5(2) ?
    N2 N1 C5 C4 . . . . 3.6(2) ?
    C8 N1 C5 C6 . . . . 2.4(3) ?
    N2 N1 C5 C6 . . . . -175.54(16) ?
    C4 C5 C6 C7 . . . . -0.2(3) ?
    N1 C5 C6 C7 . . . . 178.98(16) ?
    C3 C2 C7 C6 . . . . 0.1(3) ?
    O1 C2 C7 C6 . . . . -176.50(17) ?
    C5 C6 C7 C2 . . . . -0.1(3) ?
    C9 N3 C8 N1 . . . . -0.2(2) ?
    N2 N1 C8 N3 . . . . 0.5(2) ?
    C5 N1 C8 N3 . . . . -177.64(17) ?
    N1 N2 C9 N3 . . . . 0.4(2) ?
    N1 N2 C9 C10 . . . . -179.09(15) ?
    C8 N3 C9 N2 . . . . -0.1(2) ?
    C8 N3 C9 C10 . . . . 179.36(18) ?
    C11 N4 C10 O2 . . . . -2.5(3) ?
    C11 N4 C10 C9 . . . . 177.38(16) ?
    N2 C9 C10 O2 . . . . -8.1(3) ?
    N3 C9 C10 O2 . . . . 172.46(18) ?
    N2 C9 C10 N4 . . . . 172.08(16) ?
    N3 C9 C10 N4 . . . . -7.4(2) ?
    C10 N4 C11 C12 . . . . 22.9(3) ?
    C10 N4 C11 C16 . . . . -159.57(17) ?
    C16 C11 C12 C13 . . . . 1.4(3) ?
    N4 C11 C12 C13 . . . . 178.84(17) ?
    C11 C12 C13 C14 . . . . -1.1(3) ?
    C12 C13 C14 C15 . . . . -0.1(3) ?
    C13 C14 C15 C16 . . . . 1.1(3) ?
    C13 C14 C15 C17 . . . . -178.7(2) ?
    C12 C11 C16 C15 . . . . -0.4(3) ?
    N4 C11 C16 C15 . . . . -177.95(16) ?
    C12 C11 C16 C18 . . . . 178.06(18) ?
    N4 C11 C16 C18 . . . . 0.5(3) ?
    C14 C15 C16 C11 . . . . -0.8(3) ?
    C17 C15 C16 C11 . . . . 178.95(19) ?
    C14 C15 C16 C18 . . . . -179.26(19) ?
    C17 C15 C16 C18 . . . . 0.5(3) ?
loop_
    _geom_hbond_atom_site_label_D
    _geom_hbond_atom_site_label_H
    _geom_hbond_atom_site_label_A
    _geom_hbond_site_symmetry_A
    _geom_hbond_distance_DH
    _geom_hbond_distance_HA
    _geom_hbond_distance_DA
    _geom_hbond_angle_DHA
    N4 H4D N3 . 0.86 2.27 2.717(2) 112.9
    C6 H6 O2 1_455 0.93 2.43 3.344(2) 168.8
    C8 H8 O2 1_455 0.93 2.26 3.159(2) 162.2
