# Supplementary material for: 1-[4-(Difluoromethoxy)phenyl]-N-(2,3-dimethylphenyl)-1H-1,2,4-triazole-3-carboxamide
Source: Acta Crystallogr Sect E Struct Rep Online. 2009 Apr 10;65(Pt 5):o1015–6. doi: 10.1107/S160053680901263X (PMC2977702; doi:10.1107/S160053680901263X)
Supplement: Supplementary file 2 [file e-65-o1015-Isup2.hkl]

# 
# h,k,l, Fc-squared, Fo-squared, sigma(Fo-squared) and status flag 
# 
data_I
_shelx_title ' B in P-1' 
_shelx_refln_list_code          4 
_shelx_F_calc_maximum      144.86 
_exptl_crystal_F_000       372.00 
_reflns_d_resolution_high  0.8255 
 
loop_ 
 _symmetry_equiv_pos_as_xyz 
 'x, y, z' 
 '-x, -y, -z' 
 
_cell_length_a     7.5543 
_cell_length_b     7.8132 
_cell_length_c    14.8190 
_cell_angle_alpha  95.974 
_cell_angle_beta   98.593 
_cell_angle_gamma 101.523 
 
_shelx_F_squared_multiplier     1.000 
 
loop_ 
 _refln_index_h 
 _refln_index_k 
 _refln_index_l 
 _refln_F_squared_calc 
 _refln_F_squared_meas 
 _refln_F_squared_sigma 
 _refln_observed_status 
   1   0   0      884.57      804.36      9.95 o 
   2   0   0      218.60      176.62      1.51 o 
   3   0   0        0.31        0.47      0.20 o 
   4   0   0       83.25       76.71      1.38 o 
   5   0   0       18.28       25.47      1.35 o 
   6   0   0      219.06      232.65      3.18 o 
   7   0   0       26.14       29.03      2.52 o 
   8   0   0       29.50       41.23      3.10 o 
  -8   1   0        0.69        0.51      0.99 o 
  -7   1   0        0.84       -0.43      0.63 o 
  -6   1   0       68.87       71.61      2.14 o 
  -5   1   0       16.95       21.31      0.84 o 
  -4   1   0      145.40      166.03      2.35 o 
  -3   1   0       43.17       46.52      0.89 o 
  -2   1   0      583.78      639.70      4.99 o 
  -1   1   0        0.27       -0.17      0.14 o 
   0   1   0      101.48       98.82      1.78 o 
   1   1   0        4.36        2.82      0.29 o 
   2   1   0     1976.51     1810.47     15.65 o 
   3   1   0       36.90       39.09      0.84 o 
   4   1   0       45.61       48.42      1.09 o 
   5   1   0       64.88       56.43      1.83 o 
   6   1   0      123.20      132.23      5.64 o 
   7   1   0        3.23        3.68      0.84 o 
   8   1   0        0.55        0.04      1.12 o 
  -9   2   0       27.88       27.84      2.98 o 
  -8   2   0       10.42       10.90      1.19 o 
  -7   2   0        5.75        5.84      0.94 o 
  -6   2   0       32.13       27.43      1.39 o 
  -5   2   0      121.00      111.55      2.49 o 
  -4   2   0      428.02      486.13      4.31 o 
  -3   2   0      105.45       92.48      2.61 o 
  -2   2   0      242.65      225.25      2.91 o 
  -1   2   0     7767.11     7907.25    110.36 o 
   0   2   0     1004.84     1000.72      8.33 o 
   1   2   0      222.29      205.69      2.67 o 
   2   2   0      176.01      187.52      2.78 o 
   3   2   0      107.31      101.73      2.15 o 
   4   2   0       77.26       80.49      2.11 o 
   5   2   0      199.89      195.80      7.84 o 
   6   2   0        4.36        3.20      0.79 o 
   7   2   0        2.88        1.77      0.74 o 
   8   2   0        0.98        0.82      0.84 o 
  -9   3   0        2.64        3.31      0.95 o 
  -8   3   0       18.31       19.09      1.52 o 
  -7   3   0       16.97       20.53      1.65 o 
  -6   3   0        4.32        4.33      0.78 o 
  -5   3   0        1.79        5.21      0.76 o 
  -4   3   0       27.54       34.10      2.17 o 
  -3   3   0      816.24      793.78      8.21 o 
  -2   3   0       87.79       80.55      1.70 o 
  -1   3   0       78.72       82.89      1.42 o 
   0   3   0      389.71      392.71      3.46 o 
   1   3   0       25.62       23.42      0.59 o 
   2   3   0       43.42       43.43      1.38 o 
   3   3   0        2.82        3.15      0.59 o 
   4   3   0        0.00       -0.15      0.39 o 
   5   3   0      198.43      202.02      9.86 o 
   6   3   0       76.95       78.00      2.63 o 
   7   3   0        0.61       -0.06      0.64 o 
  -8   4   0        8.54        7.74      1.14 o 
  -7   4   0       60.67       56.68      2.60 o 
  -6   4   0       14.44       14.05      1.18 o 
  -5   4   0        0.73        0.91      0.54 o 
  -4   4   0       39.42       42.64      1.60 o 
  -3   4   0       95.84       92.39      2.84 o 
  -2   4   0       24.73       21.84      0.69 o 
  -1   4   0      141.12      144.24      2.85 o 
   0   4   0       30.13       26.80      0.79 o 
   1   4   0       64.61       72.12      1.23 o 
   2   4   0       48.79       48.43      1.60 o 
   3   4   0       23.20       23.62      1.23 o 
   4   4   0        8.70        6.26      1.04 o 
   5   4   0      225.25      218.72      4.45 o 
   6   4   0        3.35        3.65      1.26 o 
   7   4   0        0.05       -0.08      0.78 o 
  -8   5   0        0.57       -0.49      1.18 o 
  -7   5   0        0.03        0.56      0.60 o 
  -6   5   0       19.25       19.34      1.45 o 
  -5   5   0       33.17       33.94      1.97 o 
  -4   5   0      105.56      109.50      2.69 o 
  -3   5   0       89.30       89.07      2.30 o 
  -2   5   0       12.57       13.32      0.68 o 
  -1   5   0       86.61       85.10      1.58 o 
   0   5   0        4.68        6.03      0.52 o 
   1   5   0        4.48        5.15      0.72 o 
   2   5   0        0.08        0.25      0.54 o 
   3   5   0       39.39       40.07      1.75 o 
   4   5   0       48.01       47.16      2.03 o 
   5   5   0       63.29       59.48      2.41 o 
   6   5   0        0.20        0.25      0.67 o 
  -8   6   0        2.47        1.66      0.85 o 
  -7   6   0       12.87       13.68      1.44 o 
  -6   6   0        4.10        2.74      1.21 o 
  -5   6   0      112.15      111.91      3.56 o 
  -4   6   0       14.38       13.88      1.15 o 
  -3   6   0       11.29       10.23      0.97 o 
  -2   6   0       14.57       17.68      2.06 o 
  -1   6   0        3.06        2.64      0.47 o 
   0   6   0        7.86        6.73      1.21 o 
   1   6   0      207.72      209.81      4.39 o 
   2   6   0        2.33        2.19      1.07 o 
   3   6   0       17.54       17.49      1.37 o 
   4   6   0       30.02       31.58      2.20 o 
   5   6   0        2.48        0.83      0.77 o 
  -7   7   0        1.03        1.16      0.77 o 
  -6   7   0        4.60        6.00      1.11 o 
  -5   7   0       12.26       15.77      1.74 o 
  -4   7   0       20.49       21.36      1.46 o 
  -3   7   0       13.64       12.77      1.15 o 
  -2   7   0        6.91        4.55      0.80 o 
  -1   7   0       11.56       13.80      1.81 o 
   0   7   0        0.19        1.35      0.63 o 
   1   7   0        6.34        7.11      2.44 o 
   2   7   0        0.25        0.59      0.70 o 
   3   7   0        0.01       -0.01      1.30 o 
   4   7   0       12.81       12.24      1.43 o 
  -6   8   0        3.38        3.66      1.23 o 
  -5   8   0       13.54       14.92      1.46 o 
  -4   8   0        0.10        0.09      0.56 o 
  -3   8   0        5.49        4.05      0.89 o 
  -2   8   0        1.88        3.72      1.24 o 
  -1   8   0        2.56        2.92      1.22 o 
   0   8   0       16.82       14.40      2.07 o 
   1   8   0       11.00       13.25      1.38 o 
   2   8   0        8.44        8.32      1.23 o 
  -4   9   0        3.26        1.06      1.29 o 
  -3   9   0        0.47       -0.12      1.06 o 
  -2   9   0        0.67        1.24      1.22 o 
  -1   9   0        1.25        0.25      1.12 o 
   0   9   0        0.12        0.96      1.15 o 
   0  -9   1        5.44        6.20      1.79 o 
   1  -9   1        0.02        0.64      1.15 o 
   2  -9   1       11.99       12.79      2.14 o 
   3  -9   1        6.28        6.16      1.65 o 
   4  -9   1        1.53        1.08      0.81 o 
  -3  -8   1        0.76        1.80      0.99 o 
  -2  -8   1        1.22        1.30      0.81 o 
  -1  -8   1        0.08       -0.43      0.69 o 
   1  -8   1        0.05        0.50      1.03 o 
   2  -8   1        2.68        0.99      1.06 o 
   3  -8   1        1.42        1.77      0.70 o 
   4  -8   1        0.99        0.75      1.55 o 
   5  -8   1       14.89       15.65      1.48 o 
   6  -8   1       19.89       20.12      2.56 o 
  -4  -7   1       41.99       42.74      2.24 o 
  -3  -7   1        0.75        0.63      0.74 o 
  -2  -7   1       53.06       50.60      2.19 o 
  -1  -7   1       17.50       20.43      1.43 o 
   0  -7   1        1.39        1.34      0.63 o 
   1  -7   1       11.51       12.42      1.68 o 
   2  -7   1       38.30       40.52      1.74 o 
   3  -7   1        3.61        3.41      0.75 o 
   4  -7   1        0.88        0.47      0.53 o 
   5  -7   1        0.04        0.29      0.58 o 
   6  -7   1        9.30        9.82      1.95 o 
   7  -7   1        0.01        0.64      0.71 o 
  -5  -6   1        0.04        0.25      1.43 o 
  -4  -6   1       10.27       13.02      2.25 o 
  -3  -6   1        0.95        1.06      0.65 o 
  -2  -6   1        0.65       -0.69      0.46 o 
  -1  -6   1        1.11        0.15      1.04 o 
   0  -6   1        9.16        9.92      0.92 o 
   1  -6   1        3.92        4.91      0.54 o 
   2  -6   1        2.35        3.46      0.68 o 
   3  -6   1        4.91        4.16      0.73 o 
   4  -6   1        9.82        7.96      0.96 o 
   5  -6   1       17.01       14.47      1.26 o 
   6  -6   1        5.84        6.85      1.05 o 
   7  -6   1       23.86       23.09      1.71 o 
   8  -6   1       10.42       10.67      2.83 o 
  -6  -5   1       11.16        9.70      1.30 o 
  -5  -5   1       44.68       48.58      2.27 o 
  -4  -5   1       18.36       19.69      1.41 o 
  -3  -5   1       39.30       36.71      3.05 o 
  -2  -5   1        0.56        0.85      0.49 o 
  -1  -5   1      123.38      125.38      2.72 o 
   0  -5   1      114.39      117.39      1.89 o 
   1  -5   1        2.65        1.50      0.36 o 
   2  -5   1      171.09      172.51      2.27 o 
   3  -5   1        1.81        2.46      0.73 o 
   4  -5   1       33.39       39.40      1.62 o 
   5  -5   1       54.88       57.90      3.91 o 
   6  -5   1       31.88       31.38      1.68 o 
   7  -5   1        3.93        4.12      1.11 o 
   8  -5   1        0.14        0.17      0.69 o 
  -7  -4   1        1.71        0.28      0.76 o 
  -6  -4   1       38.57       36.11      1.95 o 
  -5  -4   1        1.67        1.72      0.73 o 
  -4  -4   1       58.89       55.55      2.00 o 
  -3  -4   1        8.14        9.58      1.78 o 
  -2  -4   1      143.07      142.76      2.82 o 
  -1  -4   1        0.59       -0.01      0.22 o 
   0  -4   1      211.37      197.39      3.28 o 
   1  -4   1       53.70       54.23      1.19 o 
   2  -4   1      204.85      223.99      3.01 o 
   3  -4   1       81.17       83.07      2.04 o 
   4  -4   1      151.34      141.50      2.92 o 
   5  -4   1       40.38       42.21      2.00 o 
   6  -4   1       25.73       26.38      1.53 o 
   7  -4   1       71.15       68.48      2.48 o 
   8  -4   1       28.57       27.73      1.83 o 
  -7  -3   1       28.82       28.11      3.16 o 
  -6  -3   1       47.90       51.10      2.14 o 
  -5  -3   1      178.03      169.42      3.60 o 
  -4  -3   1        4.66        3.64      0.69 o 
  -3  -3   1      464.69      440.67      8.03 o 
  -2  -3   1        2.49        2.44      0.25 o 
  -1  -3   1      308.89      288.61      2.77 o 
   0  -3   1        3.21        2.55      0.29 o 
   1  -3   1      327.48      291.25      4.23 o 
   2  -3   1       40.51       36.35      1.16 o 
   3  -3   1       67.02       75.02      2.19 o 
   4  -3   1      178.33      181.25      6.49 o 
   5  -3   1      201.21      194.79      3.59 o 
   6  -3   1      105.07      110.34      2.80 o 
   7  -3   1       81.13       81.88      2.61 o 
   8  -3   1        1.15        0.40      0.64 o 
  -8  -2   1        0.32        0.29      0.90 o 
  -7  -2   1       22.84       20.80      1.52 o 
  -6  -2   1       10.39       11.15      2.70 o 
  -5  -2   1      152.80      149.27      3.17 o 
  -4  -2   1       73.54       68.81      1.93 o 
  -3  -2   1       95.32      100.80      1.42 o 
  -2  -2   1       23.08       22.73      0.55 o 
  -1  -2   1      571.98      506.13      4.03 o 
   0  -2   1     1836.18     1770.04     18.47 o 
   1  -2   1    16710.84    16782.43    413.15 o 
   2  -2   1      277.55      273.91      4.74 o 
   3  -2   1      418.70      374.36      4.52 o 
   4  -2   1        5.15        5.94      0.54 o 
   5  -2   1        1.11        0.69      0.54 o 
   6  -2   1      281.73      272.24      4.52 o 
   7  -2   1      368.96      359.79      5.76 o 
   8  -2   1       11.27       11.49      1.98 o 
  -8  -1   1        0.00       -0.19      0.97 o 
  -7  -1   1       71.99       74.06      3.06 o 
  -6  -1   1        0.17        1.26      0.54 o 
  -5  -1   1       75.57       74.99      1.54 o 
  -4  -1   1      158.87      153.50      1.73 o 
  -3  -1   1     1564.21     1595.33     11.47 o 
  -2  -1   1      383.50      364.92      3.11 o 
  -1  -1   1      412.05      385.59      4.62 o 
   0  -1   1      121.80       88.88      2.43 o 
   1  -1   1      153.46      164.15      2.91 o 
   2  -1   1      238.51      211.73      1.99 o 
   3  -1   1      512.97      520.03      4.35 o 
   4  -1   1      121.69      113.46      1.70 o 
   5  -1   1      153.86      137.09      2.12 o 
   6  -1   1      128.69      137.12      2.99 o 
   7  -1   1       26.39       19.82      2.16 o 
   8  -1   1        2.57        3.05      1.33 o 
  -8   0   1       18.07       22.53      2.41 o 
  -7   0   1       43.80       43.26      2.85 o 
  -6   0   1      235.39      232.24      3.15 o 
  -5   0   1       73.93       75.40      1.31 o 
  -4   0   1      436.48      445.76      3.58 o 
  -3   0   1      558.00      577.76      4.80 o 
  -2   0   1       32.68       19.88      0.52 o 
  -1   0   1        1.03        0.60      0.11 o 
   1   0   1      609.51      580.66      5.23 o 
   2   0   1     1595.38     1672.86     11.59 o 
   3   0   1      952.71     1021.42      7.72 o 
   4   0   1       21.88       21.36      0.76 o 
   5   0   1        0.24        0.05      0.30 o 
   6   0   1      105.40      109.67      2.71 o 
   7   0   1       49.15       43.35      2.96 o 
   8   0   1        1.79        2.41      1.31 o 
  -9   1   1        5.85        8.94      2.02 o 
  -8   1   1        0.39        0.04      0.92 o 
  -7   1   1        0.72       -0.07      0.58 o 
  -6   1   1      171.36      180.33      3.46 o 
  -5   1   1       19.41       19.91      1.03 o 
  -4   1   1      203.14      239.17      2.32 o 
  -3   1   1      547.65      523.20      3.80 o 
  -2   1   1       31.22       26.30      0.85 o 
  -1   1   1       95.40      100.06      1.90 o 
   0   1   1        5.47        3.44      0.27 o 
   1   1   1      429.43      413.88      4.17 o 
   2   1   1      780.58      745.54      7.22 o 
   3   1   1     1062.46     1136.50     20.57 o 
   4   1   1       62.21       61.49      1.24 o 
   5   1   1        0.00       -0.41      0.39 o 
   6   1   1       16.16       16.98      1.68 o 
   7   1   1       40.57       39.80      1.92 o 
   8   1   1        1.73        1.31      1.28 o 
  -9   2   1       21.51       21.64      2.69 o 
  -8   2   1       21.21       16.95      1.41 o 
  -7   2   1      152.63      145.91      5.87 o 
  -6   2   1      169.30      160.17      3.30 o 
  -5   2   1       29.57       28.22      1.29 o 
  -4   2   1      257.34      252.84      2.40 o 
  -3   2   1       19.50       26.01      0.56 o 
  -2   2   1      123.78      103.75      1.46 o 
  -1   2   1       37.13       49.64      1.19 o 
   0   2   1      985.57      931.07      5.80 o 
   1   2   1       38.50       36.01      1.19 o 
   2   2   1      815.25      823.97     10.19 o 
   3   2   1       59.12       62.50      1.69 o 
   4   2   1       44.36       45.19      1.60 o 
   5   2   1        8.49        7.13      1.19 o 
   6   2   1      288.90      288.97      6.45 o 
   7   2   1        5.81        7.72      1.15 o 
   8   2   1       10.51       11.38      1.44 o 
  -9   3   1        4.13        4.51      1.36 o 
  -8   3   1       15.04       14.56      1.35 o 
  -7   3   1        2.34        2.25      0.71 o 
  -6   3   1      123.68      122.51      4.24 o 
  -5   3   1       81.89       81.39      2.22 o 
  -4   3   1      305.59      293.96      4.28 o 
  -3   3   1        4.89        1.83      0.37 o 
  -2   3   1       59.85       60.77      0.91 o 
  -1   3   1       77.68       80.43      1.07 o 
   0   3   1      200.93      218.34      2.28 o 
   1   3   1      504.17      462.86      3.93 o 
   2   3   1      142.87      153.17      5.93 o 
   3   3   1       27.50       24.93      1.24 o 
   4   3   1        0.98        1.31      1.05 o 
   5   3   1       13.39       14.62      1.20 o 
   6   3   1       71.75       72.75      2.58 o 
   7   3   1        1.94        4.03      0.98 o 
  -8   4   1       18.33       14.61      1.43 o 
  -7   4   1       77.66       79.83      3.10 o 
  -6   4   1       34.94       34.47      2.18 o 
  -5   4   1        1.41        1.15      0.52 o 
  -4   4   1      419.73      411.26     13.41 o 
  -3   4   1        4.32        4.47      0.58 o 
  -2   4   1      124.09      122.07      3.09 o 
  -1   4   1       48.11       43.56      2.02 o 
   0   4   1       39.95       31.44      1.34 o 
   1   4   1      157.75      171.95      2.07 o 
   2   4   1      311.55      325.29      4.74 o 
   3   4   1       36.37       38.29      3.91 o 
   4   4   1        0.28        0.07      0.49 o 
   5   4   1       39.59       39.64      1.92 o 
   6   4   1        0.51        0.79      0.96 o 
   7   4   1        5.03        4.33      1.10 o 
  -8   5   1        0.25       -0.20      0.74 o 
  -7   5   1        2.39        4.58      0.95 o 
  -6   5   1       40.99       47.78      2.02 o 
  -5   5   1        3.30        4.02      0.85 o 
  -4   5   1        0.00        0.08      0.39 o 
  -3   5   1       22.08       21.36      1.18 o 
  -2   5   1      151.18      158.67      4.51 o 
  -1   5   1       12.52       14.51      0.72 o 
   0   5   1        0.60        0.48      0.29 o 
   1   5   1      109.50      102.20      2.59 o 
   2   5   1       33.20       34.02      1.53 o 
   3   5   1       28.15       29.18      1.53 o 
   4   5   1       32.67       35.64      1.81 o 
   5   5   1        0.57       -0.04      0.54 o 
   6   5   1        0.01        0.71      0.70 o 
  -8   6   1        0.20       -0.03      0.69 o 
  -7   6   1       18.74       19.10      1.60 o 
  -6   6   1       14.08       15.91      1.43 o 
  -5   6   1        0.32        1.03      0.97 o 
  -4   6   1        0.07       -0.34      0.41 o 
  -3   6   1       50.90       54.77      4.23 o 
  -2   6   1       48.77       49.62      1.75 o 
  -1   6   1        1.68        1.70      0.43 o 
   0   6   1       18.74       22.53      1.29 o 
   1   6   1       29.13       32.79      1.60 o 
   2   6   1       12.94       13.42      1.18 o 
   3   6   1       14.38       13.16      2.13 o 
   4   6   1        6.72        7.52      1.16 o 
   5   6   1        0.96        1.11      0.75 o 
  -7   7   1       11.42       10.00      1.36 o 
  -6   7   1        7.43        8.11      1.20 o 
  -5   7   1       14.16       15.14      1.37 o 
  -4   7   1       13.18       14.22      1.26 o 
  -3   7   1       46.68       49.54      3.50 o 
  -2   7   1       11.54        9.89      1.00 o 
  -1   7   1        1.58        2.69      1.04 o 
   0   7   1        2.90        1.95      0.70 o 
   1   7   1       11.75        9.86      1.11 o 
   2   7   1        0.08       -1.12      0.89 o 
   3   7   1       32.57       28.84      4.81 o 
   4   7   1        2.51        2.91      0.94 o 
  -6   8   1       20.11       20.20      2.61 o 
  -5   8   1        0.16       -0.18      0.67 o 
  -4   8   1        4.19        4.76      0.95 o 
  -3   8   1        8.60       12.09      1.51 o 
  -2   8   1       14.74       15.69      2.04 o 
  -1   8   1        7.03        6.13      1.56 o 
   0   8   1        6.01        7.31      1.68 o 
   1   8   1        3.70        6.50      1.13 o 
   2   8   1        1.61        0.88      1.35 o 
  -4   9   1        4.80        5.02      1.07 o 
  -3   9   1       20.76       19.48      2.43 o 
  -2   9   1        2.49        0.41      1.22 o 
  -1   9   1        1.30        3.68      1.51 o 
   0   9   1        0.83        1.54      1.33 o 
  -1  -9   2        5.27        8.24      1.93 o 
   0  -9   2        0.04        1.19      1.31 o 
   1  -9   2        0.03       -1.38      0.97 o 
   2  -9   2        0.90        1.01      1.17 o 
   3  -9   2        9.31       13.00      2.07 o 
   4  -9   2        2.90        2.74      0.92 o 
  -3  -8   2        4.66        3.90      1.08 o 
  -2  -8   2        2.19        1.49      1.12 o 
  -1  -8   2       15.74       13.52      1.38 o 
   0  -8   2        0.10       -0.43      0.87 o 
   1  -8   2        3.47        6.34      1.51 o 
   2  -8   2        1.44        3.47      1.28 o 
   3  -8   2        1.71        1.23      0.64 o 
   4  -8   2        0.21       -0.10      0.74 o 
   5  -8   2        6.75        6.01      3.12 o 
   6  -8   2        0.03        0.18      0.94 o 
  -4  -7   2        6.62        4.89      1.69 o 
  -3  -7   2        0.47       -0.61      0.64 o 
  -2  -7   2       10.09       10.33      1.19 o 
  -1  -7   2        0.55        0.51      0.77 o 
   0  -7   2        2.23        2.23      0.63 o 
   1  -7   2        0.05        0.36      0.53 o 
   2  -7   2       40.50       37.36      2.07 o 
   3  -7   2        0.02        0.37      0.52 o 
   4  -7   2        0.16        0.01      0.52 o 
   5  -7   2        7.29        6.87      1.21 o 
   6  -7   2       19.31       18.80      2.93 o 
   7  -7   2        0.03       -0.88      0.68 o 
  -5  -6   2       72.22       71.35      2.98 o 
  -4  -6   2        7.67        8.53      1.16 o 
  -3  -6   2        5.16        5.97      0.95 o 
  -2  -6   2       26.33       28.83      1.56 o 
  -1  -6   2        4.73        3.25      0.71 o 
   0  -6   2        0.02        0.07      0.35 o 
   1  -6   2      104.54       98.55      2.43 o 
   2  -6   2       13.19       14.71      1.09 o 
   3  -6   2       21.31       22.37      1.29 o 
   4  -6   2       25.23       23.23      1.45 o 
   5  -6   2        0.11        0.23      0.52 o 
   6  -6   2       12.51       11.11      1.55 o 
   7  -6   2       14.12       11.85      1.42 o 
  -6  -5   2       36.33       35.70      2.03 o 
  -5  -5   2        0.53        1.10      0.69 o 
  -4  -5   2        3.65        5.01      0.90 o 
  -3  -5   2        7.37        7.73      0.94 o 
  -2  -5   2        9.72        7.68      0.84 o 
  -1  -5   2        4.57        4.38      0.93 o 
   0  -5   2        3.32        4.72      0.50 o 
   1  -5   2      400.48      403.62      4.06 o 
   2  -5   2       22.11       20.91      1.10 o 
   3  -5   2       15.45       16.56      1.08 o 
   4  -5   2      139.36      149.52      3.21 o 
   5  -5   2        2.67        1.93      0.64 o 
   6  -5   2        9.09        9.70      1.74 o 
   7  -5   2        2.54        1.88      0.78 o 
   8  -5   2        0.50        0.79      1.39 o 
  -7  -4   2        1.54        2.00      0.85 o 
  -6  -4   2       62.33       55.97      2.32 o 
  -5  -4   2        6.64        6.22      0.96 o 
  -4  -4   2       12.30       11.71      1.07 o 
  -3  -4   2        0.52        0.84      0.46 o 
  -2  -4   2      156.09      153.66      2.93 o 
  -1  -4   2       20.16       14.33      0.87 o 
   0  -4   2      229.92      242.26      2.71 o 
   1  -4   2       55.80       60.46      2.06 o 
   2  -4   2       86.91       95.92      1.41 o 
   3  -4   2      298.14      292.83      4.28 o 
   4  -4   2      203.70      198.45      5.09 o 
   5  -4   2        9.58       10.75      1.74 o 
   6  -4   2       39.29       39.14      1.78 o 
   7  -4   2      159.12      161.06      7.76 o 
   8  -4   2       11.81        7.26      1.18 o 
  -7  -3   2        0.56        0.26      1.16 o 
  -6  -3   2        4.05        3.02      0.79 o 
  -5  -3   2       76.41       81.01      2.42 o 
  -4  -3   2       11.89       12.41      1.44 o 
  -3  -3   2       61.42       55.20      1.90 o 
  -2  -3   2        5.87        6.88      0.57 o 
  -1  -3   2       59.00       60.46      1.67 o 
   0  -3   2      682.40      651.28      5.82 o 
   1  -3   2      263.03      261.26      2.57 o 
   2  -3   2       89.94       97.86      2.84 o 
   3  -3   2      372.92      340.46      4.45 o 
   4  -3   2       15.29       22.08      1.11 o 
   5  -3   2        5.88        5.83      0.77 o 
   6  -3   2       23.86       21.56      1.37 o 
   7  -3   2        5.20        6.05      1.01 o 
   8  -3   2        2.66        1.82      0.81 o 
  -8  -2   2        5.28        7.90      1.23 o 
  -7  -2   2        0.00        0.38      0.59 o 
  -6  -2   2       92.80       98.19      2.73 o 
  -5  -2   2      189.87      191.80      3.63 o 
  -4  -2   2        0.32       -0.12      0.26 o 
  -3  -2   2      857.00      821.95      6.55 o 
  -2  -2   2      299.03      302.94      2.86 o 
  -1  -2   2        0.70        0.26      0.23 o 
   0  -2   2    20985.38    22202.82    160.66 o 
   1  -2   2     3147.33     3148.65     21.34 o 
   2  -2   2       27.93       29.37      0.96 o 
   3  -2   2       24.84       17.21      0.79 o 
   4  -2   2       23.33       29.71      1.32 o 
   5  -2   2        0.20        0.45      0.90 o 
   6  -2   2       18.31       15.05      1.15 o 
   7  -2   2        0.48        0.16      0.56 o 
   8  -2   2        1.99        3.56      1.38 o 
  -8  -1   2        5.52        5.33      1.56 o 
  -7  -1   2       20.83       22.73      1.50 o 
  -6  -1   2      110.63      113.82      5.79 o 
  -5  -1   2      115.42      111.04      1.59 o 
  -4  -1   2        0.44        0.32      0.28 o 
  -3  -1   2       18.88       25.27      0.72 o 
  -2  -1   2      612.16      621.38      4.85 o 
  -1  -1   2       77.98       86.20      1.03 o 
   0  -1   2      154.53      148.50      1.38 o 
   1  -1   2     1035.34     1005.49      8.08 o 
   2  -1   2     1175.03     1147.02      9.68 o 
   3  -1   2      561.13      586.60      7.47 o 
   4  -1   2      371.17      386.13      3.80 o 
   5  -1   2       10.76       14.12      0.73 o 
   6  -1   2       78.28       82.66      3.59 o 
   7  -1   2       38.62       36.49      2.69 o 
   8  -1   2        0.34        0.87      1.06 o 
  -8   0   2       10.56       10.22      1.82 o 
  -7   0   2       47.29       50.48      3.01 o 
  -6   0   2      148.49      129.25      1.99 o 
  -5   0   2        3.67        3.58      0.44 o 
  -4   0   2      397.92      437.04      4.14 o 
  -3   0   2      348.66      366.04      3.36 o 
  -2   0   2      138.54      129.24      1.45 o 
  -1   0   2    15135.03    15252.92    468.49 o 
   0   0   2      185.34      152.14      1.77 o 
   1   0   2      339.16      323.55      2.64 o 
   2   0   2       12.01       11.15      0.45 o 
   3   0   2        7.19        4.17      0.37 o 
   4   0   2       64.80       69.13      1.56 o 
   5   0   2      147.61      155.10      2.70 o 
   6   0   2        2.50        2.82      1.41 o 
   7   0   2       97.46       93.00      4.27 o 
   8   0   2        9.70       10.73      2.00 o 
  -9   1   2        0.56        0.44      1.10 o 
  -8   1   2        3.64        3.74      1.24 o 
  -7   1   2       60.73       66.82      2.22 o 
  -6   1   2       34.54       37.39      1.27 o 
  -5   1   2      236.68      250.18      3.79 o 
  -4   1   2      235.29      227.59      2.59 o 
  -3   1   2       21.57       17.25      0.58 o 
  -2   1   2      594.69      580.16      4.50 o 
  -1   1   2      190.69      209.44      2.25 o 
   0   1   2       24.49       23.01      0.46 o 
   1   1   2       73.88       63.93      1.22 o 
   2   1   2      844.94      827.52     10.23 o 
   3   1   2      871.72      938.41      7.26 o 
   4   1   2      124.71      129.43      1.88 o 
   5   1   2      442.88      441.45      8.27 o 
   6   1   2       40.01       37.30      1.75 o 
   7   1   2        0.37        0.11      0.54 o 
  -9   2   2        1.42        2.21      1.43 o 
  -8   2   2        0.72        0.96      0.67 o 
  -7   2   2      100.94       88.70      2.61 o 
  -6   2   2       10.70        9.85      0.77 o 
  -5   2   2        1.71        4.67      0.55 o 
  -4   2   2       58.62       67.01      1.29 o 
  -3   2   2       20.77       16.17      0.78 o 
  -2   2   2      503.54      443.12      4.38 o 
  -1   2   2      215.79      212.15      2.07 o 
   0   2   2        3.78        4.01      0.38 o 
   1   2   2      302.19      314.51      3.75 o 
   2   2   2      293.94      291.81      3.85 o 
   3   2   2      270.93      297.76      5.25 o 
   4   2   2        7.98        7.68      0.80 o 
   5   2   2      179.27      189.63      5.40 o 
   6   2   2       12.81       10.48      1.13 o 
   7   2   2       18.21       19.44      1.59 o 
  -9   3   2        1.93        1.01      0.76 o 
  -8   3   2        2.61        3.31      0.94 o 
  -7   3   2        0.49       -0.01      1.28 o 
  -6   3   2       80.71       84.99      3.23 o 
  -5   3   2       25.00       26.42      1.07 o 
  -4   3   2      707.26      754.31      5.49 o 
  -3   3   2      267.22      257.01      2.70 o 
  -2   3   2      342.98      331.08      2.76 o 
  -1   3   2      425.97      424.05      3.26 o 
   0   3   2      329.66      315.25      2.57 o 
   1   3   2       13.65       22.37      0.78 o 
   2   3   2        0.13        0.52      0.78 o 
   3   3   2      232.36      251.31      4.25 o 
   4   3   2       70.53       77.09      2.26 o 
   5   3   2      153.62      141.86      3.38 o 
   6   3   2        0.15       -0.71      0.75 o 
   7   3   2        3.13        3.08      0.98 o 
  -8   4   2       17.72       18.82      1.83 o 
  -7   4   2       12.33       10.70      1.22 o 
  -6   4   2        6.93        9.63      2.44 o 
  -5   4   2      161.05      154.63      3.27 o 
  -4   4   2       26.65       27.43      2.06 o 
  -3   4   2       37.35       33.53      1.21 o 
  -2   4   2      116.00      108.23      2.06 o 
  -1   4   2       75.31       76.89      1.20 o 
   0   4   2      207.83      198.43      2.38 o 
   1   4   2      190.57      191.35      3.25 o 
   2   4   2       10.64        6.77      1.52 o 
   3   4   2        2.45        3.71      0.70 o 
   4   4   2      144.40      151.00      3.46 o 
   5   4   2       16.57       16.54      1.36 o 
   6   4   2        2.71        1.53      0.79 o 
  -8   5   2        9.07        8.72      1.31 o 
  -7   5   2        1.08        0.56      0.65 o 
  -6   5   2       92.68       89.95      2.74 o 
  -5   5   2       16.44       20.46      2.28 o 
  -4   5   2       46.62       54.03      1.89 o 
  -3   5   2       12.11       11.45      0.93 o 
  -2   5   2      256.32      278.64      3.23 o 
  -1   5   2       60.63       66.04      1.68 o 
   0   5   2        0.88        0.61      0.34 o 
   1   5   2       19.00       18.98      1.20 o 
   2   5   2      146.96      147.83      3.25 o 
   3   5   2        4.45        4.31      0.95 o 
   4   5   2      147.30      136.53      3.50 o 
   5   5   2        0.58       -0.08      0.57 o 
   6   5   2        8.26       11.36      1.40 o 
  -8   6   2        0.12       -0.05      0.75 o 
  -7   6   2       16.24       17.37      1.58 o 
  -6   6   2       37.24       39.04      2.79 o 
  -5   6   2       69.33       78.11      3.61 o 
  -4   6   2        9.77       10.68      1.07 o 
  -3   6   2        2.03        1.57      0.58 o 
  -2   6   2        6.41        7.70      1.22 o 
  -1   6   2       36.26       33.38      1.14 o 
   0   6   2       94.63       99.44      2.58 o 
   1   6   2       14.36       13.93      1.15 o 
   2   6   2       59.91       64.72      3.41 o 
   3   6   2        5.67        7.20      1.39 o 
   4   6   2       35.49       34.04      3.68 o 
   5   6   2        1.61        0.15      1.04 o 
  -7   7   2        8.02        7.96      1.89 o 
  -6   7   2       41.37       46.49      2.22 o 
  -5   7   2        0.63        0.55      0.63 o 
  -4   7   2       11.76       12.22      2.18 o 
  -3   7   2        4.41        3.64      0.79 o 
  -2   7   2       45.85       49.89      1.90 o 
  -1   7   2        0.17        0.75      0.73 o 
   0   7   2        8.91       11.81      1.16 o 
   1   7   2        0.02       -0.06      0.57 o 
   2   7   2        0.05        0.71      0.69 o 
   3   7   2       23.77       26.40      1.82 o 
   4   7   2        0.14       -0.07      0.68 o 
  -6   8   2       20.99       20.11      1.73 o 
  -5   8   2        2.06        2.15      1.01 o 
  -4   8   2        0.02       -0.13      0.57 o 
  -3   8   2        5.49        6.78      1.02 o 
  -2   8   2        1.44        2.67      1.13 o 
  -1   8   2        0.04       -0.05      0.90 o 
   0   8   2        3.57        3.09      1.02 o 
   1   8   2        1.36        2.53      0.86 o 
   2   8   2       14.38       16.17      1.58 o 
  -4   9   2        0.10       -0.14      1.03 o 
  -3   9   2        3.65        5.14      1.68 o 
  -2   9   2        2.51        3.91      1.42 o 
  -1   9   2        0.05        2.39      1.24 o 
  -1  -9   3        1.84        2.75      1.35 o 
   0  -9   3        0.07       -0.76      1.10 o 
   1  -9   3        3.68        0.30      1.24 o 
   2  -9   3        0.53       -0.21      0.96 o 
   3  -9   3        3.21        2.13      1.17 o 
   4  -9   3        1.49        0.32      0.87 o 
  -3  -8   3        0.26       -1.00      0.67 o 
  -2  -8   3        0.06       -0.53      0.65 o 
  -1  -8   3       10.54       11.04      1.29 o 
   0  -8   3        0.30        0.55      0.96 o 
   1  -8   3        1.87        3.15      1.33 o 
   2  -8   3       10.31       11.14      1.18 o 
   3  -8   3        0.56        0.46      0.64 o 
   4  -8   3        0.02       -0.08      0.61 o 
   5  -8   3       15.29       13.41      1.43 o 
   6  -8   3        0.16        1.12      0.84 o 
  -4  -7   3        5.50        8.13      1.27 o 
  -3  -7   3        3.85        4.25      1.96 o 
  -2  -7   3        0.00        0.11      0.63 o 
  -1  -7   3        7.73        6.58      0.97 o 
   0  -7   3       20.72       19.28      1.30 o 
   1  -7   3        0.07        0.33      0.56 o 
   2  -7   3        7.81        6.46      0.89 o 
   3  -7   3       11.24        9.60      1.07 o 
   4  -7   3       10.34        8.34      1.45 o 
   5  -7   3        0.53        0.44      0.64 o 
   6  -7   3        2.76        2.14      0.82 o 
   7  -7   3        2.79        4.12      1.13 o 
  -5  -6   3       19.74       19.07      1.60 o 
  -4  -6   3       33.68       35.64      1.89 o 
  -3  -6   3       11.31        9.15      1.10 o 
  -2  -6   3        1.50        0.99      0.90 o 
  -1  -6   3        2.99        4.30      0.76 o 
   0  -6   3        4.59        2.72      0.49 o 
   1  -6   3        7.49        6.23      0.62 o 
   2  -6   3       25.42       20.50      1.22 o 
   3  -6   3       19.71       19.80      1.26 o 
   4  -6   3        3.40        2.87      0.89 o 
   5  -6   3        9.14        7.13      1.20 o 
   6  -6   3        2.76        2.77      0.82 o 
   7  -6   3        8.83        7.87      1.25 o 
  -6  -5   3        8.52        7.32      1.16 o 
  -5  -5   3       62.23       63.40      2.79 o 
  -4  -5   3       51.17       57.76      2.18 o 
  -3  -5   3       43.13       45.22      1.81 o 
  -2  -5   3        0.03        0.41      0.47 o 
  -1  -5   3        1.67        0.44      0.32 o 
   0  -5   3      168.06      175.03      2.43 o 
   1  -5   3       11.10       12.82      0.70 o 
   2  -5   3      191.27      182.12      3.27 o 
   3  -5   3       27.76       30.94      3.06 o 
   4  -5   3        3.88        6.40      0.83 o 
   5  -5   3       20.94       21.46      1.38 o 
   6  -5   3        0.54        0.21      0.57 o 
   7  -5   3       10.27       10.31      1.27 o 
   8  -5   3        6.09        5.98      1.51 o 
  -7  -4   3        0.23       -0.98      0.65 o 
  -6  -4   3        1.03        0.78      0.84 o 
  -5  -4   3      180.13      174.02      4.74 o 
  -4  -4   3       25.08       19.73      1.25 o 
  -3  -4   3        2.00        1.79      0.55 o 
  -2  -4   3       40.33       40.33      1.19 o 
  -1  -4   3        0.01        0.46      0.28 o 
   0  -4   3       38.92       44.95      1.06 o 
   1  -4   3     5145.93     4963.33     77.69 o 
   2  -4   3      384.71      386.04      3.65 o 
   3  -4   3       66.20       63.95      2.61 o 
   4  -4   3        0.36        1.13      0.51 o 
   5  -4   3       35.87       35.38      1.57 o 
   6  -4   3       31.39       26.09      1.52 o 
   7  -4   3      104.32      107.42      3.14 o 
   8  -4   3       24.43       29.43      1.93 o 
  -7  -3   3        2.42        1.47      1.01 o 
  -6  -3   3       24.35       21.41      1.45 o 
  -5  -3   3       10.67       12.35      2.26 o 
  -4  -3   3       59.75       56.39      1.84 o 
  -3  -3   3      217.96      215.96      2.54 o 
  -2  -3   3      437.99      409.63      3.82 o 
  -1  -3   3        7.63        7.23      0.44 o 
   0  -3   3      258.29      223.52      2.38 o 
   1  -3   3      362.18      382.99      4.03 o 
   2  -3   3      227.02      208.19      2.43 o 
   3  -3   3      102.46       90.10      2.04 o 
   4  -3   3       93.78       95.62      2.25 o 
   5  -3   3       49.02       44.98      1.69 o 
   6  -3   3       68.52       61.18      2.86 o 
   7  -3   3        2.11        3.92      0.88 o 
   8  -3   3        1.81        0.58      0.75 o 
  -8  -2   3       24.00       27.81      1.87 o 
  -7  -2   3        1.45        0.75      1.20 o 
  -6  -2   3        4.13        3.94      0.82 o 
  -5  -2   3        8.15        6.75      0.80 o 
  -4  -2   3       14.61       16.85      0.72 o 
  -3  -2   3      974.42      941.19      7.38 o 
  -2  -2   3       63.51       50.43      1.29 o 
  -1  -2   3       55.47       49.55      0.90 o 
   0  -2   3    20173.54    20222.09    193.25 o 
   1  -2   3      117.77       99.59      1.27 o 
   2  -2   3       56.27       55.17      1.07 o 
   3  -2   3       13.71       16.90      0.79 o 
   4  -2   3        0.63        1.18      0.29 o 
   5  -2   3        2.85        0.45      0.41 o 
   6  -2   3      187.77      177.94      7.63 o 
   7  -2   3        0.18       -0.04      0.56 o 
   8  -2   3        7.92       12.01      2.05 o 
  -8  -1   3        4.23        6.96      1.72 o 
  -7  -1   3        6.36        6.29      0.94 o 
  -6  -1   3        0.09       -0.38      0.45 o 
  -5  -1   3        8.34        7.33      0.60 o 
  -4  -1   3      489.73      497.12      6.67 o 
  -3  -1   3       14.56       17.70      0.65 o 
  -2  -1   3       53.75       57.15      0.99 o 
  -1  -1   3     1230.95     1154.04      8.16 o 
   0  -1   3     1237.92     1178.27      8.26 o 
   1  -1   3      317.45      323.80      2.76 o 
   2  -1   3        3.84        1.70      0.24 o 
   3  -1   3        0.06        0.52      0.57 o 
   4  -1   3       57.25       54.79      1.21 o 
   5  -1   3        0.02        0.20      0.32 o 
   6  -1   3       50.51       50.57      1.87 o 
   7  -1   3       35.36       32.79      2.60 o 
   8  -1   3        0.00        0.41      1.12 o 
  -8   0   3        6.10        1.84      1.12 o 
  -7   0   3       30.77       31.96      2.42 o 
  -6   0   3      172.80      170.77      3.19 o 
  -5   0   3       41.99       45.07      1.22 o 
  -4   0   3      398.73      420.74      4.04 o 
  -3   0   3      162.86      179.03      2.07 o 
  -2   0   3       24.27       22.41      0.57 o 
  -1   0   3      524.91      465.36      6.36 o 
   0   0   3     2067.23     1931.01     16.06 o 
   1   0   3      809.36      750.79      5.57 o 
   2   0   3      567.91      566.36      4.59 o 
   3   0   3       12.86       13.75      0.59 o 
   4   0   3       15.50       12.28      0.63 o 
   5   0   3        0.11       -0.05      0.35 o 
   6   0   3      144.09      149.89      3.34 o 
   7   0   3        0.26       -0.58      0.76 o 
   8   0   3       11.57       16.72      2.39 o 
  -9   1   3       22.17       32.69      3.01 o 
  -8   1   3       55.23       51.72      3.19 o 
  -7   1   3       14.96       18.55      1.05 o 
  -6   1   3       43.15       44.48      1.12 o 
  -5   1   3       16.32       18.17      0.80 o 
  -4   1   3      301.83      335.76      3.41 o 
  -3   1   3     1248.10     1307.48      9.56 o 
  -2   1   3      180.40      167.23      1.79 o 
  -1   1   3     1118.35     1067.65      9.28 o 
   0   1   3      878.96      898.13      6.50 o 
   1   1   3      321.72      317.77      2.79 o 
   2   1   3       12.46       14.42      0.79 o 
   3   1   3       77.63       81.32      1.33 o 
   4   1   3       23.58       20.94      0.76 o 
   5   1   3      329.73      354.84      7.27 o 
   6   1   3      224.83      213.49      4.22 o 
   7   1   3        1.25        0.32      0.89 o 
   8   1   3        1.35        0.89      1.17 o 
  -9   2   3        0.54       -1.20      0.94 o 
  -8   2   3        5.38        4.52      1.39 o 
  -7   2   3      250.12      255.39      3.78 o 
  -6   2   3       34.53       33.95      2.09 o 
  -5   2   3       14.56       11.68      0.58 o 
  -4   2   3      727.34      800.49      7.43 o 
  -3   2   3      529.08      551.17      4.68 o 
  -2   2   3      158.51      147.37      1.74 o 
  -1   2   3       10.86       14.33      0.51 o 
   0   2   3       24.72       22.95      0.70 o 
   1   2   3       27.54       34.71      0.73 o 
   2   2   3     1018.93     1109.70     10.72 o 
   3   2   3       27.35       19.59      1.03 o 
   4   2   3        0.03        0.51      0.45 o 
   5   2   3      229.64      232.90      4.32 o 
   6   2   3       11.09       11.85      1.19 o 
   7   2   3        1.07        1.45      0.94 o 
  -9   3   3        2.99        1.74      0.87 o 
  -8   3   3        0.00       -0.29      0.56 o 
  -7   3   3       17.71       17.61      1.55 o 
  -6   3   3        2.97        3.58      0.65 o 
  -5   3   3       12.59       15.48      0.90 o 
  -4   3   3       35.85       42.09      0.91 o 
  -3   3   3        2.82        3.88      0.41 o 
  -2   3   3      347.08      318.15      4.13 o 
  -1   3   3      513.15      521.56      4.49 o 
   0   3   3        0.72        1.19      0.26 o 
   1   3   3      858.17      828.89      7.87 o 
   2   3   3        1.90        0.48      0.46 o 
   3   3   3        9.06        8.36      0.88 o 
   4   3   3       84.86       81.66      2.40 o 
   5   3   3       62.32       58.02      2.17 o 
   6   3   3        0.15        0.09      0.53 o 
   7   3   3        2.70        2.68      0.87 o 
  -8   4   3        0.71        0.76      0.64 o 
  -7   4   3       30.42       33.73      1.78 o 
  -6   4   3        1.97        1.81      0.55 o 
  -5   4   3       80.20       91.15      2.13 o 
  -4   4   3      100.01       98.70      2.01 o 
  -3   4   3      225.22      250.00      3.43 o 
  -2   4   3      275.59      295.96      3.31 o 
  -1   4   3      138.23      151.23      1.79 o 
   0   4   3      107.63      104.01      1.38 o 
   1   4   3      665.85      698.96      7.85 o 
   2   4   3       26.78       27.14      1.47 o 
   3   4   3      329.48      308.97      4.97 o 
   4   4   3        7.40        5.81      0.89 o 
   5   4   3       19.54       16.91      1.43 o 
   6   4   3        7.96        7.71      1.18 o 
  -8   5   3        0.86        0.00      0.71 o 
  -7   5   3       11.49       12.45      1.33 o 
  -6   5   3        0.24        0.12      0.90 o 
  -5   5   3       67.91       70.80      2.14 o 
  -4   5   3       30.84       31.01      1.20 o 
  -3   5   3      124.92      131.46      2.34 o 
  -2   5   3       33.42       31.44      0.90 o 
  -1   5   3        5.37        9.38      0.54 o 
   0   5   3       57.73       60.05      1.85 o 
   1   5   3       28.71       27.54      1.66 o 
   2   5   3        5.19        5.78      0.86 o 
   3   5   3       25.40       24.76      1.57 o 
   4   5   3        8.16        6.97      1.04 o 
   5   5   3        8.64       10.08      1.26 o 
  -8   6   3       13.88       13.94      1.56 o 
  -7   6   3        9.49        9.52      1.28 o 
  -6   6   3        9.88        7.63      1.10 o 
  -5   6   3       26.75       24.90      1.57 o 
  -4   6   3       24.38       21.73      1.38 o 
  -3   6   3        8.11        7.25      0.88 o 
  -2   6   3       58.76       65.94      2.05 o 
  -1   6   3        4.18        5.47      0.76 o 
   0   6   3       16.79       18.40      1.22 o 
   1   6   3       10.08       10.30      1.06 o 
   2   6   3       29.80       28.62      1.62 o 
   3   6   3       43.29       43.46      2.06 o 
   4   6   3        1.41        0.79      0.68 o 
  -7   7   3        1.92        1.44      0.81 o 
  -6   7   3        7.70        7.54      1.18 o 
  -5   7   3        2.01        3.81      0.87 o 
  -4   7   3       19.17       18.97      1.43 o 
  -3   7   3        6.74        7.25      0.98 o 
  -2   7   3       14.02       14.66      1.86 o 
  -1   7   3        5.67        6.60      0.96 o 
   0   7   3        2.33        1.60      0.69 o 
   1   7   3       22.85       26.60      1.95 o 
   2   7   3       14.23       11.41      1.29 o 
   3   7   3       33.57       40.24      5.22 o 
  -6   8   3       16.51       14.17      1.99 o 
  -5   8   3        3.32        3.72      0.94 o 
  -4   8   3       20.95       19.40      1.53 o 
  -3   8   3        2.02        3.79      1.29 o 
  -2   8   3        8.16        9.14      1.74 o 
  -1   8   3        7.45        5.67      1.58 o 
   0   8   3        3.37        4.51      1.94 o 
   1   8   3        0.36        2.00      0.81 o 
   2   8   3        0.70        1.07      1.24 o 
  -3   9   3        0.29        1.49      1.28 o 
  -2   9   3        0.56        1.56      1.15 o 
  -1   9   3        0.54       -0.48      1.24 o 
   0  -9   4        2.51        1.52      1.22 o 
   1  -9   4        1.07       -0.27      0.96 o 
   2  -9   4        3.45        3.63      1.45 o 
   3  -9   4        0.34       -0.40      0.70 o 
   4  -9   4        0.53        0.73      2.29 o 
  -3  -8   4        5.54        7.28      1.30 o 
  -2  -8   4        1.97        1.07      0.79 o 
  -1  -8   4        0.80       -0.32      0.74 o 
   0  -8   4        2.68        4.14      1.40 o 
   1  -8   4        2.66        0.14      0.87 o 
   2  -8   4        1.19        1.08      0.70 o 
   3  -8   4       12.11       14.21      1.83 o 
   4  -8   4        5.34        3.55      1.04 o 
   5  -8   4        0.56       -0.39      0.63 o 
  -4  -7   4       18.16       17.92      1.61 o 
  -3  -7   4        0.05        0.43      0.67 o 
  -2  -7   4        0.11        0.49      0.60 o 
  -1  -7   4        6.34        6.91      2.11 o 
   0  -7   4        1.02        0.83      0.59 o 
   1  -7   4       14.14       17.47      1.25 o 
   2  -7   4       53.11       47.30      2.56 o 
   3  -7   4       23.57       23.02      3.18 o 
   4  -7   4        4.16        3.47      1.20 o 
   5  -7   4        8.34        7.73      1.35 o 
   6  -7   4        4.69        2.76      0.89 o 
  -5  -6   4        7.76        7.85      1.21 o 
  -4  -6   4       13.44       15.65      1.37 o 
  -3  -6   4        0.07       -0.24      0.52 o 
  -2  -6   4       24.93       24.11      2.21 o 
  -1  -6   4        0.08       -0.52      0.42 o 
   0  -6   4       22.88       30.30      1.25 o 
   1  -6   4       16.92       14.27      0.86 o 
   2  -6   4      314.16      298.32      4.94 o 
   3  -6   4        2.43        1.57      0.73 o 
   4  -6   4       85.40       87.63      2.60 o 
   5  -6   4        1.89        0.89      0.63 o 
   6  -6   4        9.90       11.96      1.32 o 
   7  -6   4       60.87       67.53      2.74 o 
  -6  -5   4       10.57        8.49      1.95 o 
  -5  -5   4        8.68        7.81      1.10 o 
  -4  -5   4        1.68       -0.12      1.07 o 
  -3  -5   4       16.39       14.56      1.20 o 
  -2  -5   4        4.28        3.82      0.95 o 
  -1  -5   4       40.19       45.74      1.33 o 
   0  -5   4       93.66       90.48      1.71 o 
   1  -5   4        9.20        9.66      0.62 o 
   2  -5   4        0.85        1.90      0.56 o 
   3  -5   4      108.25      111.14      2.64 o 
   4  -5   4       27.08       24.26      1.34 o 
   5  -5   4       41.14       40.58      1.81 o 
   6  -5   4       21.75       23.88      2.26 o 
   7  -5   4       30.32       30.69      1.96 o 
   8  -5   4        2.16        3.59      1.04 o 
  -7  -4   4        0.76        0.47      0.89 o 
  -6  -4   4        0.02       -0.07      0.63 o 
  -5  -4   4        1.73        1.24      1.90 o 
  -4  -4   4       35.35       40.72      1.67 o 
  -3  -4   4      227.72      232.26      3.93 o 
  -2  -4   4        7.12        8.15      0.57 o 
  -1  -4   4      184.69      177.58      2.32 o 
   0  -4   4      387.47      425.65      4.07 o 
   1  -4   4      562.75      586.93      8.73 o 
   2  -4   4      316.59      297.47      3.09 o 
   3  -4   4       12.92       18.38      1.07 o 
   4  -4   4       24.40       26.60      1.62 o 
   5  -4   4       24.59       24.07      1.40 o 
   6  -4   4       58.33       62.75      3.53 o 
   7  -4   4      103.77      106.58      3.18 o 
   8  -4   4        0.25        1.16      0.88 o 
  -7  -3   4       19.13       15.99      1.46 o 
  -6  -3   4        1.22        0.54      0.63 o 
  -5  -3   4       40.38       40.73      1.71 o 
  -4  -3   4        0.04       -0.40      0.38 o 
  -3  -3   4      320.76      338.20      3.55 o 
  -2  -3   4       68.13       78.65      1.61 o 
  -1  -3   4       14.28       16.90      0.65 o 
   0  -3   4        5.00        2.28      0.31 o 
   1  -3   4       32.60       29.27      0.78 o 
   2  -3   4       64.66       74.52      1.23 o 
   3  -3   4      223.53      226.38      3.40 o 
   4  -3   4      111.38      106.87      2.45 o 
   5  -3   4       11.28       12.70      1.06 o 
   6  -3   4        2.54        1.94      0.63 o 
   7  -3   4        1.40        1.54      0.75 o 
   8  -3   4        0.59        0.71      1.74 o 
  -8  -2   4       29.97       31.75      3.38 o 
  -7  -2   4       10.88       11.23      3.29 o 
  -6  -2   4       72.71       75.33      2.36 o 
  -5  -2   4        3.93        2.93      0.61 o 
  -4  -2   4       65.07       60.57      1.33 o 
  -3  -2   4      129.51      126.70      1.83 o 
  -2  -2   4      271.67      291.74      2.90 o 
  -1  -2   4      757.44      767.42      5.92 o 
   0  -2   4        1.05        2.43      0.83 o 
   1  -2   4       11.10        8.76      0.42 o 
   2  -2   4      191.95      203.36      2.20 o 
   3  -2   4       72.38       72.47      1.27 o 
   4  -2   4       98.89      103.25      1.94 o 
   5  -2   4       39.18       39.62      1.55 o 
   6  -2   4       17.82       18.31      1.27 o 
   7  -2   4      137.03      142.01      3.50 o 
   8  -2   4        6.15        5.84      1.65 o 
  -8  -1   4        4.26        5.76      1.54 o 
  -7  -1   4        1.84        1.41      0.63 o 
  -6  -1   4       35.34       37.42      1.62 o 
  -5  -1   4       76.07       94.02      1.80 o 
  -4  -1   4      136.86      154.37      2.17 o 
  -3  -1   4      225.05      262.58      2.77 o 
  -2  -1   4      255.40      233.79      2.80 o 
  -1  -1   4     2393.00     2344.98     16.06 o 
   0  -1   4      798.72      743.85      5.53 o 
   1  -1   4      393.18      374.20      3.86 o 
   2  -1   4        4.39        6.62      0.68 o 
   3  -1   4     2048.40     2131.34     15.11 o 
   4  -1   4        5.40        4.21      0.50 o 
   5  -1   4       71.90       67.05      1.54 o 
   6  -1   4        5.95        5.53      1.18 o 
   7  -1   4       13.98       16.40      2.13 o 
   8  -1   4       27.33       42.84      3.29 o 
  -8   0   4        8.51        7.49      1.61 o 
  -7   0   4       45.44       39.73      2.94 o 
  -6   0   4      115.21      111.21      2.11 o 
  -5   0   4        4.10        5.90      0.61 o 
  -4   0   4        0.45        0.60      0.27 o 
  -3   0   4      234.50      280.01      2.84 o 
  -2   0   4       77.99       70.66      1.07 o 
  -1   0   4      436.28      410.97      4.30 o 
   0   0   4      277.68      265.00      3.04 o 
   1   0   4      401.61      406.93      5.12 o 
   2   0   4      972.52      988.47      7.46 o 
   3   0   4     1115.36     1267.26      9.56 o 
   4   0   4        4.77        6.57      0.52 o 
   5   0   4      274.13      289.39      3.53 o 
   6   0   4      190.15      190.09      3.86 o 
   7   0   4       44.38       42.72      3.05 o 
   8   0   4        2.70        0.53      1.20 o 
  -9   1   4        2.76        2.36      1.35 o 
  -8   1   4        8.42       10.63      1.70 o 
  -7   1   4        9.92       13.76      0.94 o 
  -6   1   4      269.23      265.97      4.13 o 
  -5   1   4       26.06       32.23      1.16 o 
  -4   1   4       84.09       93.84      1.59 o 
  -3   1   4      305.62      297.30      2.96 o 
  -2   1   4      685.66      717.54      5.57 o 
  -1   1   4      528.46      543.68      5.18 o 
   0   1   4      313.96      297.36      3.20 o 
   1   1   4       16.79       13.11      0.50 o 
   2   1   4        0.02        0.35      0.22 o 
   3   1   4      172.68      164.38      2.11 o 
   4   1   4       42.21       40.30      1.54 o 
   5   1   4        5.69        6.87      0.87 o 
   6   1   4       23.26       25.73      1.55 o 
   7   1   4       15.36       21.71      1.78 o 
  -9   2   4        0.40       -1.33      0.89 o 
  -8   2   4        2.66        2.51      0.63 o 
  -7   2   4       20.04       19.18      1.90 o 
  -6   2   4        1.08        0.57      0.42 o 
  -5   2   4      108.74      105.17      2.01 o 
  -4   2   4      217.26      220.22      2.63 o 
  -3   2   4       90.43       87.00      1.81 o 
  -2   2   4       17.34       20.20      1.02 o 
  -1   2   4      351.03      388.99      3.48 o 
   0   2   4        5.42        5.91      0.38 o 
   1   2   4       42.07       40.70      0.87 o 
   2   2   4      293.30      383.00      3.57 o 
   3   2   4       12.21       13.75      0.94 o 
   4   2   4       62.87       60.26      2.21 o 
   5   2   4       35.47       37.65      1.73 o 
   6   2   4       34.86       35.25      1.83 o 
   7   2   4        8.74       10.11      1.26 o 
  -9   3   4        3.83        3.23      1.00 o 
  -8   3   4        3.73        2.71      0.84 o 
  -7   3   4        0.13        0.56      0.45 o 
  -6   3   4      283.02      282.47      4.16 o 
  -5   3   4       28.54       22.13      1.17 o 
  -4   3   4       93.41      100.46      1.67 o 
  -3   3   4       18.58       18.82      0.79 o 
  -2   3   4      348.95      390.85      3.74 o 
  -1   3   4      180.55      193.64      3.24 o 
   0   3   4      241.04      238.70      2.62 o 
   1   3   4      229.47      229.83      2.55 o 
   2   3   4       14.85       14.58      0.96 o 
   3   3   4       86.75       88.06      2.39 o 
   4   3   4      271.63      265.24      4.62 o 
   5   3   4        0.89        0.79      0.59 o 
   6   3   4        0.66        0.05      0.74 o 
   7   3   4        0.36        0.19      0.73 o 
  -8   4   4        8.23        7.70      1.12 o 
  -7   4   4       50.44       52.12      1.82 o 
  -6   4   4       57.53       60.96      1.82 o 
  -5   4   4       28.50       27.60      1.35 o 
  -4   4   4        8.49        8.72      0.79 o 
  -3   4   4      133.74      132.85      2.05 o 
  -2   4   4       52.28       52.37      1.21 o 
  -1   4   4      354.57      356.92      3.69 o 
   0   4   4       68.46       76.58      1.45 o 
   1   4   4       49.68       45.95      1.62 o 
   2   4   4       17.05       16.41      1.12 o 
   3   4   4        0.87        0.96      0.53 o 
   4   4   4        2.62        2.25      0.75 o 
   5   4   4       36.41       37.10      1.93 o 
   6   4   4        0.00        0.61      0.63 o 
  -8   5   4        5.32        4.75      1.11 o 
  -7   5   4       52.53       48.49      3.29 o 
  -6   5   4      121.21      128.49      3.19 o 
  -5   5   4        2.07        1.38      0.51 o 
  -4   5   4       16.87       20.88      1.07 o 
  -3   5   4       12.87       15.90      1.73 o 
  -2   5   4       60.39       68.63      1.42 o 
  -1   5   4       36.17       37.84      0.97 o 
   0   5   4        0.02       -0.04      0.43 o 
   1   5   4        0.02       -0.31      0.43 o 
   2   5   4        1.03        0.44      0.52 o 
   3   5   4      135.64      128.64      3.28 o 
   4   5   4       20.31       19.34      1.50 o 
   5   5   4       14.49       13.66      1.42 o 
  -7   6   4       26.24       27.83      1.87 o 
  -6   6   4       36.81       33.04      1.80 o 
  -5   6   4        0.80        0.44      0.61 o 
  -4   6   4       11.50       14.17      0.97 o 
  -3   6   4       95.90       97.84      2.15 o 
  -2   6   4       28.23       31.75      1.15 o 
  -1   6   4       14.75       13.85      1.07 o 
   0   6   4       53.78       59.89      2.06 o 
   1   6   4        0.00       -0.21      0.53 o 
   2   6   4       11.43       15.20      1.32 o 
   3   6   4       47.76       48.37      2.19 o 
   4   6   4       23.92       23.03      1.76 o 
  -7   7   4        5.73        6.61      1.26 o 
  -6   7   4        0.56        0.51      0.68 o 
  -5   7   4       10.78       11.09      1.23 o 
  -4   7   4        0.11        0.57      0.54 o 
  -3   7   4       57.54       58.38      5.00 o 
  -2   7   4        2.11        2.55      1.19 o 
  -1   7   4       16.62       20.55      2.25 o 
   0   7   4        1.06        0.41      1.62 o 
   1   7   4       16.93       16.85      1.44 o 
   2   7   4        0.55        0.05      0.63 o 
   3   7   4       19.87       17.36      1.62 o 
  -5   8   4        2.36        2.21      0.82 o 
  -4   8   4       19.47       16.89      1.65 o 
  -3   8   4        0.09        1.47      1.04 o 
  -2   8   4        2.37        2.53      1.29 o 
  -1   8   4       36.06       35.67      2.90 o 
   0   8   4        8.73        7.53      1.18 o 
   1   8   4        1.63        2.87      1.23 o 
   0  -9   5        0.79        1.79      1.40 o 
   1  -9   5        0.06        0.30      1.15 o 
   2  -9   5       17.90       18.45      2.32 o 
   3  -9   5        1.46        1.70      0.97 o 
  -3  -8   5        1.87        2.69      1.01 o 
  -2  -8   5        0.05        0.29      0.80 o 
  -1  -8   5        0.64       -0.05      0.71 o 
   0  -8   5        0.40        0.83      1.04 o 
   1  -8   5        7.57        7.95      1.68 o 
   2  -8   5        4.26        2.95      0.82 o 
   3  -8   5        1.32        0.95      0.70 o 
   4  -8   5        0.04       -0.66      0.63 o 
   5  -8   5        2.94        1.82      0.83 o 
  -4  -7   5        2.87        3.04      0.99 o 
  -3  -7   5       14.82       14.20      1.39 o 
  -2  -7   5        0.07       -0.20      0.56 o 
  -1  -7   5        0.03        0.56      0.62 o 
   0  -7   5        5.93        4.45      1.04 o 
   1  -7   5      101.93      106.03      2.81 o 
   2  -7   5        6.80        5.55      0.90 o 
   3  -7   5        0.15        0.37      0.55 o 
   4  -7   5       10.06        9.57      1.13 o 
   5  -7   5        3.59        1.97      1.20 o 
   6  -7   5        1.96        1.94      0.84 o 
  -5  -6   5        8.62        7.55      1.19 o 
  -4  -6   5       24.55       25.69      2.01 o 
  -3  -6   5        4.40        4.77      0.90 o 
  -2  -6   5       32.67       30.84      1.56 o 
  -1  -6   5        2.70        2.85      1.13 o 
   0  -6   5       18.11       19.89      0.95 o 
   1  -6   5      228.07      214.81      2.98 o 
   2  -6   5       32.28       23.58      1.34 o 
   3  -6   5       46.98       46.39      1.85 o 
   4  -6   5        1.25        0.44      0.75 o 
   5  -6   5        4.30        5.16      0.92 o 
   6  -6   5       18.83       18.45      1.53 o 
   7  -6   5        1.62        1.66      0.86 o 
  -6  -5   5        0.50        0.20      1.15 o 
  -5  -5   5       14.05       14.21      1.32 o 
  -4  -5   5       26.58       29.71      1.60 o 
  -3  -5   5       18.99       22.68      1.37 o 
  -2  -5   5        1.21        0.39      0.82 o 
  -1  -5   5        5.57        6.59      0.59 o 
   0  -5   5      239.97      226.30      3.88 o 
   1  -5   5       89.21      112.31      2.86 o 
   2  -5   5       18.92       13.27      0.99 o 
   3  -5   5        0.00        0.05      0.50 o 
   4  -5   5       11.29       11.70      1.06 o 
   5  -5   5       12.83       13.06      1.21 o 
   6  -5   5        2.35        1.58      1.90 o 
   7  -5   5        0.10        0.08      0.67 o 
  -7  -4   5        0.05       -0.62      0.90 o 
  -6  -4   5        3.60        2.11      0.76 o 
  -5  -4   5       25.38       26.78      1.74 o 
  -4  -4   5        0.50        0.28      0.50 o 
  -3  -4   5        5.76        7.89      1.68 o 
  -2  -4   5      149.97      152.13      2.22 o 
  -1  -4   5       87.80       84.43      1.78 o 
   0  -4   5     2792.91     2703.54     18.99 o 
   1  -4   5      139.15      159.13      2.86 o 
   2  -4   5        4.94        7.27      0.51 o 
   3  -4   5       21.59       27.62      1.52 o 
   4  -4   5       68.72       66.37      2.07 o 
   5  -4   5        8.18        5.51      0.84 o 
   6  -4   5        2.13        1.93      0.93 o 
   7  -4   5        0.40        0.14      1.14 o 
   8  -4   5        0.05       -0.60      0.73 o 
  -7  -3   5        0.49        0.62      0.68 o 
  -6  -3   5        0.32       -0.85      0.68 o 
  -5  -3   5       21.71       23.00      2.06 o 
  -4  -3   5       94.15       98.21      2.41 o 
  -3  -3   5        0.88        1.89      0.45 o 
  -2  -3   5      323.21      311.00      3.86 o 
  -1  -3   5      219.84      232.13      2.65 o 
   0  -3   5       42.95       37.97      0.93 o 
   1  -3   5        0.08        0.16      0.23 o 
   2  -3   5       34.54       28.19      0.81 o 
   3  -3   5        2.45        2.52      0.34 o 
   4  -3   5      101.10      108.32      2.51 o 
   5  -3   5        2.48        2.13      0.63 o 
   6  -3   5       20.06       16.91      1.31 o 
   7  -3   5       13.94       14.40      1.37 o 
   8  -3   5        0.94       -0.07      1.15 o 
  -8  -2   5        1.55        0.99      0.78 o 
  -7  -2   5        0.05        1.07      0.81 o 
  -6  -2   5       97.06       92.75      2.59 o 
  -5  -2   5        3.11        5.07      0.73 o 
  -4  -2   5      335.91      337.90      3.68 o 
  -3  -2   5       41.61       43.99      1.07 o 
  -2  -2   5       16.74       14.37      0.58 o 
  -1  -2   5      912.56      859.55      6.60 o 
   0  -2   5      835.72      818.38      7.48 o 
   1  -2   5        0.02       -0.11      0.25 o 
   2  -2   5       11.37       10.28      0.51 o 
   3  -2   5       39.55       48.57      1.10 o 
   4  -2   5      105.86      117.17      2.26 o 
   5  -2   5       36.03       35.48      1.51 o 
   6  -2   5       64.90       65.05      2.22 o 
   7  -2   5       15.54       16.80      1.42 o 
   8  -2   5        1.10        0.00      1.10 o 
  -8  -1   5        9.61        7.56      1.65 o 
  -7  -1   5       14.33       17.55      1.30 o 
  -6  -1   5       69.19       63.97      2.04 o 
  -5  -1   5      147.91      141.68      2.25 o 
  -4  -1   5        2.00        1.04      0.33 o 
  -3  -1   5      177.59      212.39      2.44 o 
  -2  -1   5       19.18       18.49      0.59 o 
  -1  -1   5      481.17      444.84      4.80 o 
   0  -1   5       20.76       22.76      0.82 o 
   1  -1   5      554.04      519.56      4.30 o 
   2  -1   5      260.26      235.85      2.53 o 
   3  -1   5        2.53        4.31      0.46 o 
   4  -1   5        0.84        0.86      0.52 o 
   5  -1   5      458.18      460.67      4.84 o 
   6  -1   5       50.49       45.37      1.80 o 
   7  -1   5       13.52       15.28      2.11 o 
   8  -1   5        4.84        6.87      1.81 o 
  -8   0   5        2.45        2.43      1.19 o 
  -7   0   5      158.78      165.28      2.41 o 
  -6   0   5        0.03       -0.08      0.44 o 
  -5   0   5       11.63       14.63      0.78 o 
  -4   0   5      314.22      311.12      3.35 o 
  -3   0   5      246.59      274.26      2.85 o 
  -2   0   5       87.24       89.30      1.45 o 
  -1   0   5       87.42       81.56      1.56 o 
   0   0   5       33.48       34.16      0.66 o 
   1   0   5        7.90        9.31      0.45 o 
   2   0   5       15.07       21.42      0.71 o 
   3   0   5      343.90      326.21      3.42 o 
   4   0   5      195.22      188.83      2.57 o 
   5   0   5      208.52      206.09      3.86 o 
   6   0   5       33.29       40.93      1.82 o 
   7   0   5       21.32       21.55      2.43 o 
   8   0   5        1.88        0.41      1.08 o 
  -9   1   5        0.01        0.35      0.99 o 
  -8   1   5        0.23        0.06      0.51 o 
  -7   1   5       18.48       13.02      0.92 o 
  -6   1   5        0.00        0.24      0.37 o 
  -5   1   5       94.69       89.49      1.70 o 
  -4   1   5      178.80      204.86      2.53 o 
  -3   1   5      101.61       97.57      1.49 o 
  -2   1   5      209.59      204.58      2.17 o 
  -1   1   5     1338.01     1336.10      9.59 o 
   0   1   5      145.74      157.27      2.12 o 
   1   1   5      468.89      548.67      4.61 o 
   2   1   5       29.49       28.59      0.82 o 
   3   1   5        6.26       11.73      0.73 o 
   4   1   5       76.85       81.33      2.23 o 
   5   1   5      175.11      174.06      3.59 o 
   6   1   5       19.38       15.92      1.33 o 
   7   1   5        7.75        7.77      1.74 o 
  -9   2   5        1.97        1.21      0.78 o 
  -8   2   5        3.93        1.63      0.60 o 
  -7   2   5        6.68        8.22      0.82 o 
  -6   2   5        7.19       11.02      1.03 o 
  -5   2   5       86.15       82.47      1.64 o 
  -4   2   5      240.36      241.86      2.86 o 
  -3   2   5       58.56       74.87      1.34 o 
  -2   2   5      132.52      136.46      1.80 o 
  -1   2   5      234.37      276.64      2.80 o 
   0   2   5     1895.56     1898.65     13.45 o 
   1   2   5     1405.81     1463.92     12.03 o 
   2   2   5       67.65       68.91      1.26 o 
   3   2   5      290.17      268.47      4.19 o 
   4   2   5      115.71      118.52      2.86 o 
   5   2   5        4.89        4.08      1.59 o 
   6   2   5        2.32        2.23      0.73 o 
   7   2   5        0.39        0.58      0.66 o 
  -8   3   5       16.73       15.11      1.14 o 
  -7   3   5        0.84        0.50      0.47 o 
  -6   3   5      106.31       95.93      2.18 o 
  -5   3   5      261.61      254.07      9.75 o 
  -4   3   5       98.25      106.27      1.79 o 
  -3   3   5      423.93      431.68      4.20 o 
  -2   3   5      686.99      755.79      6.29 o 
  -1   3   5       30.19       45.79      1.40 o 
   0   3   5      296.03      278.41      3.01 o 
   1   3   5        0.89        1.45      0.30 o 
   2   3   5      131.12      126.15      2.69 o 
   3   3   5        0.34       -0.36      0.36 o 
   4   3   5       79.97       62.99      2.19 o 
   5   3   5        8.82        6.56      1.00 o 
   6   3   5       21.84       25.45      2.57 o 
  -8   4   5        0.04        0.37      0.53 o 
  -7   4   5        9.72       12.52      1.05 o 
  -6   4   5        4.67        5.43      0.72 o 
  -5   4   5       66.10       67.29      1.80 o 
  -4   4   5       26.17       31.17      1.42 o 
  -3   4   5        9.72        6.07      0.52 o 
  -2   4   5       17.11       18.23      0.78 o 
  -1   4   5       13.24       20.22      0.82 o 
   0   4   5      360.23      359.86      5.08 o 
   1   4   5       22.46       21.45      1.20 o 
   2   4   5      160.07      161.21      4.37 o 
   3   4   5       47.59       43.21      1.82 o 
   4   4   5      231.28      215.31      5.07 o 
   5   4   5        4.92        2.50      0.79 o 
   6   4   5        0.34        0.43      0.75 o 
  -8   5   5        0.43        0.92      0.77 o 
  -7   5   5        0.17        0.68      0.54 o 
  -6   5   5       64.42       65.80      2.28 o 
  -5   5   5        0.27        0.34      0.51 o 
  -4   5   5       50.68       51.12      1.55 o 
  -3   5   5        0.42        0.44      0.31 o 
  -2   5   5       16.16       15.66      0.71 o 
  -1   5   5       21.54       20.30      0.77 o 
   0   5   5       17.20       21.42      1.21 o 
   1   5   5        3.84        2.74      0.68 o 
   2   5   5        5.69        5.19      0.87 o 
   3   5   5       21.68       24.95      1.57 o 
   4   5   5        0.12       -0.02      0.57 o 
   5   5   5        0.45        0.68      0.72 o 
  -7   6   5        0.03        0.66      0.70 o 
  -6   6   5       36.35       33.03      1.58 o 
  -5   6   5       34.14       35.02      1.48 o 
  -4   6   5       36.82       34.19      1.37 o 
  -3   6   5        0.05        0.60      0.40 o 
  -2   6   5        6.94        5.99      0.56 o 
  -1   6   5        1.62        1.64      0.77 o 
   0   6   5       68.01       72.81      2.30 o 
   1   6   5        5.45        6.67      0.99 o 
   2   6   5        3.95        4.38      0.87 o 
   3   6   5        1.89        4.07      1.91 o 
   4   6   5        0.08       -0.51      0.58 o 
  -6   7   5       58.51       62.91      4.06 o 
  -5   7   5       20.10       18.63      1.48 o 
  -4   7   5        5.20        6.76      1.04 o 
  -3   7   5       13.61       15.14      1.24 o 
  -2   7   5        5.59        6.78      1.43 o 
  -1   7   5        5.30        5.86      0.99 o 
   0   7   5      168.39      182.76      4.07 o 
   1   7   5       78.18       88.05      2.94 o 
   2   7   5       16.16       18.56      1.60 o 
   3   7   5        3.92        4.69      1.11 o 
  -5   8   5       14.63       11.39      1.37 o 
  -4   8   5       18.20       16.50      1.44 o 
  -3   8   5       13.50       19.30      2.27 o 
  -2   8   5        6.59        5.68      1.65 o 
  -1   8   5        3.49        5.26      1.58 o 
   0   8   5        0.42        0.75      0.81 o 
   1   8   5       12.03       12.56      1.43 o 
   0  -9   6        0.47        0.85      1.33 o 
   1  -9   6        0.24        1.63      1.26 o 
   2  -9   6        0.64        0.85      1.10 o 
   3  -9   6       12.07        9.22      1.27 o 
  -3  -8   6        5.98        4.31      1.09 o 
  -2  -8   6        2.92        3.80      0.98 o 
  -1  -8   6        0.18       -0.73      0.63 o 
   0  -8   6        4.06        5.30      1.45 o 
   1  -8   6        1.04        1.40      1.08 o 
   2  -8   6       51.91       48.70      2.14 o 
   3  -8   6       11.97        7.55      1.24 o 
   4  -8   6        2.12        2.11      0.84 o 
   5  -8   6        1.04        0.88      0.90 o 
  -4  -7   6        5.23        7.36      1.29 o 
  -3  -7   6        3.16        3.60      0.98 o 
  -2  -7   6        0.18        0.21      0.64 o 
  -1  -7   6        0.52        0.47      0.77 o 
   0  -7   6        2.76        3.28      0.75 o 
   1  -7   6        3.50        1.52      1.15 o 
   2  -7   6       39.90       40.06      1.80 o 
   3  -7   6        6.40        5.08      0.89 o 
   4  -7   6        3.96        1.74      0.72 o 
   5  -7   6        4.21        1.18      0.78 o 
   6  -7   6        0.96       -0.20      0.72 o 
  -5  -6   6        9.60        9.07      1.26 o 
  -4  -6   6        0.54        1.07      0.73 o 
  -3  -6   6       16.75       15.82      1.31 o 
  -2  -6   6        8.78        9.73      1.04 o 
  -1  -6   6        0.14       -0.65      0.47 o 
   0  -6   6        8.98       12.55      0.81 o 
   1  -6   6      406.17      375.25      4.39 o 
   2  -6   6        6.73        8.31      0.96 o 
   3  -6   6       27.07       30.07      2.31 o 
   4  -6   6       10.12       10.33      1.11 o 
   5  -6   6        3.11        4.30      0.89 o 
   6  -6   6       12.18       10.75      1.30 o 
   7  -6   6       35.00       35.39      2.12 o 
  -6  -5   6        0.68        0.82      0.75 o 
  -5  -5   6        0.26       -0.83      0.56 o 
  -4  -5   6        0.82        0.80      0.63 o 
  -3  -5   6       75.96       79.90      2.37 o 
  -2  -5   6        9.36        9.71      0.92 o 
  -1  -5   6        7.35        6.42      0.87 o 
   0  -5   6       50.51       43.54      1.24 o 
   1  -5   6       20.41       18.95      2.03 o 
   2  -5   6       25.05       28.10      1.31 o 
   3  -5   6       44.55       43.07      1.71 o 
   4  -5   6        7.76        9.13      0.98 o 
   5  -5   6       19.31       24.56      1.55 o 
   6  -5   6        0.02       -0.20      0.63 o 
   7  -5   6        2.24        1.69      0.89 o 
  -7  -4   6        8.74        7.49      1.41 o 
  -6  -4   6        0.27        0.33      0.59 o 
  -5  -4   6        0.46        0.68      0.54 o 
  -4  -4   6       39.50       44.77      1.75 o 
  -3  -4   6       64.70       66.42      2.21 o 
  -2  -4   6       94.95      102.23      1.82 o 
  -1  -4   6       87.64       97.20      2.64 o 
   0  -4   6      509.90      480.52      4.59 o 
   1  -4   6        7.52        6.64      0.78 o 
   2  -4   6        6.99        6.47      0.51 o 
   3  -4   6        4.07        6.17      0.75 o 
   4  -4   6        6.58        8.50      0.91 o 
   5  -4   6       13.31       12.80      2.17 o 
   6  -4   6        6.79        7.23      1.03 o 
   7  -4   6       35.69       35.95      2.54 o 
  -7  -3   6        2.71        2.10      1.79 o 
  -6  -3   6        0.39        0.45      0.67 o 
  -5  -3   6       34.55       32.93      1.54 o 
  -4  -3   6      156.35      154.03      2.38 o 
  -3  -3   6        3.94        4.91      0.51 o 
  -2  -3   6      118.76      110.53      1.75 o 
  -1  -3   6        7.57        9.26      0.54 o 
   0  -3   6      880.73      774.73      6.32 o 
   1  -3   6      109.82      108.22      1.84 o 
   2  -3   6       16.63       14.47      0.65 o 
   3  -3   6      137.06      134.21      2.05 o 
   4  -3   6        3.59        3.82      0.85 o 
   5  -3   6        8.75        7.02      1.08 o 
   6  -3   6       55.30       58.84      2.90 o 
   7  -3   6       15.70       14.95      1.68 o 
   8  -3   6        4.30        5.72      1.86 o 
  -8  -2   6       16.42       17.30      1.50 o 
  -7  -2   6        8.65        8.76      1.20 o 
  -6  -2   6      123.20      128.89      3.05 o 
  -5  -2   6       29.55       24.99      1.01 o 
  -4  -2   6        2.76        3.34      0.46 o 
  -3  -2   6      239.15      248.12      2.87 o 
  -2  -2   6        0.05       -0.17      0.23 o 
  -1  -2   6        6.39        7.77      0.44 o 
   0  -2   6      132.69      122.50      2.20 o 
   1  -2   6       23.38       18.86      0.65 o 
   2  -2   6      580.92      556.32      5.85 o 
   3  -2   6      184.66      207.91      3.20 o 
   4  -2   6       44.58       46.76      1.23 o 
   5  -2   6       13.24       17.18      1.18 o 
   6  -2   6      138.92      135.20      3.28 o 
   7  -2   6        7.06        6.89      1.65 o 
   8  -2   6        6.62        8.00      1.93 o 
  -8  -1   6       11.08       13.20      3.17 o 
  -7  -1   6        0.27        0.71      0.59 o 
  -6  -1   6      157.16      151.54      2.56 o 
  -5  -1   6        2.98        3.43      0.51 o 
  -4  -1   6       43.03       33.08      1.01 o 
  -3  -1   6      607.89      619.31      5.34 o 
  -2  -1   6      109.45      115.44      1.73 o 
  -1  -1   6       27.06       29.55      1.02 o 
   0  -1   6       89.73       77.93      1.61 o 
   1  -1   6       57.96       58.59      1.06 o 
   2  -1   6       11.58       21.29      0.72 o 
   3  -1   6       24.85       23.03      1.05 o 
   4  -1   6        0.75        0.26      0.33 o 
   5  -1   6       77.52       83.08      1.82 o 
   6  -1   6      182.51      182.50      5.83 o 
   7  -1   6        2.14        6.00      1.74 o 
  -8   0   6        0.23        1.06      0.97 o 
  -7   0   6       92.81       90.83      2.08 o 
  -6   0   6        7.50        9.32      0.76 o 
  -5   0   6        6.71       10.80      0.70 o 
  -4   0   6      257.73      265.96      3.07 o 
  -3   0   6       82.46       80.58      1.35 o 
  -2   0   6       33.03       42.41      0.80 o 
  -1   0   6      488.11      500.78      7.65 o 
   0   0   6      353.69      373.00      3.28 o 
   1   0   6        0.12        0.05      0.20 o 
   2   0   6      793.80      880.01      7.06 o 
   3   0   6       22.93       24.61      1.00 o 
   4   0   6       10.72       11.28      0.72 o 
   5   0   6       13.75       16.12      1.17 o 
   6   0   6       38.65       33.26      1.67 o 
   7   0   6        1.22       -0.04      1.01 o 
  -8   1   6        0.31        0.11      0.48 o 
  -7   1   6       31.53       31.96      2.38 o 
  -6   1   6      114.05      110.59      2.27 o 
  -5   1   6        8.32        8.49      0.71 o 
  -4   1   6       11.45       13.90      0.68 o 
  -3   1   6      224.42      220.77      2.51 o 
  -2   1   6      503.47      497.34      4.28 o 
  -1   1   6      362.60      384.88      3.42 o 
   0   1   6      198.53      191.62      2.52 o 
   1   1   6     2028.72     2039.27     14.90 o 
   2   1   6        1.82        4.07      0.46 o 
   3   1   6        0.00        0.06      0.29 o 
   4   1   6       45.93       47.00      1.75 o 
   5   1   6       37.78       28.64      1.53 o 
   6   1   6        0.02        0.34      0.54 o 
   7   1   6        0.08        1.79      1.10 o 
  -8   2   6        1.28        1.47      0.55 o 
  -7   2   6       50.34       45.25      2.06 o 
  -6   2   6       23.58       25.01      1.69 o 
  -5   2   6        9.41       12.66      0.75 o 
  -4   2   6        4.89        3.27      0.44 o 
  -3   2   6      502.18      548.28      4.93 o 
  -2   2   6      352.27      376.66      3.64 o 
  -1   2   6       16.30       13.26      0.59 o 
   0   2   6       87.83       89.07      1.84 o 
   1   2   6       28.41       46.02      1.70 o 
   2   2   6        2.81        2.30      0.35 o 
   3   2   6      353.68      350.61      5.09 o 
   4   2   6       98.30       91.51      2.55 o 
   5   2   6       13.32       11.80      1.14 o 
   6   2   6        9.48        7.36      1.09 o 
   7   2   6        0.56        1.22      1.58 o 
  -8   3   6        0.73        0.42      0.53 o 
  -7   3   6       81.62       79.66      2.15 o 
  -6   3   6       94.91       92.44      2.59 o 
  -5   3   6       57.36       46.37      1.74 o 
  -4   3   6        0.08        0.12      0.27 o 
  -3   3   6       22.85       26.91      1.12 o 
  -2   3   6        0.46        0.31      0.26 o 
  -1   3   6       24.42       26.84      0.88 o 
   0   3   6        7.30        9.67      0.58 o 
   1   3   6      218.12      225.79      2.74 o 
   2   3   6       79.67       79.00      3.31 o 
   3   3   6      332.26      318.28      5.05 o 
   4   3   6       25.84       23.11      2.28 o 
   5   3   6        1.42        0.67      0.80 o 
   6   3   6        0.77        0.06      0.62 o 
  -8   4   6       16.56       15.51      1.23 o 
  -7   4   6       59.21       61.76      1.97 o 
  -6   4   6       55.67       53.28      1.74 o 
  -5   4   6       72.61       72.93      2.29 o 
  -4   4   6        4.41        4.33      0.73 o 
  -3   4   6       81.73       72.51      1.79 o 
  -2   4   6      141.10      138.19      2.18 o 
  -1   4   6        1.27        1.46      0.36 o 
   0   4   6        4.18        5.74      0.54 o 
   1   4   6       41.71       39.55      1.58 o 
   2   4   6       81.88       92.05      2.54 o 
   3   4   6        2.12        3.77      0.81 o 
   4   4   6       45.16       42.83      1.99 o 
   5   4   6        1.16        0.70      0.69 o 
  -8   5   6        0.13       -0.10      0.59 o 
  -7   5   6        1.76        1.52      0.60 o 
  -6   5   6        9.04        9.33      0.92 o 
  -5   5   6      195.58      191.62      3.29 o 
  -4   5   6       37.74       40.09      1.79 o 
  -3   5   6       20.66       20.92      0.96 o 
  -2   5   6       47.45       47.68      1.47 o 
  -1   5   6        1.92        0.96      0.39 o 
   0   5   6        0.07        0.34      0.46 o 
   1   5   6      284.24      274.92      5.77 o 
   2   5   6       89.99       83.72      2.59 o 
   3   5   6      225.31      217.08      4.54 o 
   4   5   6        0.38       -0.38      1.12 o 
   5   5   6        0.62        1.18      0.83 o 
  -7   6   6        0.18        0.98      0.64 o 
  -6   6   6       40.59       45.24      1.79 o 
  -5   6   6       16.36       14.83      1.72 o 
  -4   6   6       96.34       97.05      2.27 o 
  -3   6   6        6.37        5.65      0.69 o 
  -2   6   6       48.00       50.05      1.28 o 
  -1   6   6       76.90       80.08      2.55 o 
   0   6   6        4.79        4.13      0.81 o 
   1   6   6       26.64       27.26      1.64 o 
   2   6   6       23.25       24.60      1.67 o 
   3   6   6        2.71        2.00      0.79 o 
   4   6   6        0.16       -0.98      0.66 o 
  -6   7   6       29.27       25.28      4.37 o 
  -5   7   6        3.32        2.99      1.18 o 
  -4   7   6       16.33       17.17      1.73 o 
  -3   7   6        2.20        3.65      0.72 o 
  -2   7   6       19.17       19.34      2.09 o 
  -1   7   6       23.97       24.75      2.30 o 
   0   7   6       93.48       99.25      3.02 o 
   1   7   6        0.01        0.79      0.70 o 
   2   7   6       18.58       16.93      1.57 o 
  -5   8   6        0.25        0.17      1.42 o 
  -4   8   6        7.68        7.53      1.12 o 
  -3   8   6        6.90        8.59      1.81 o 
  -2   8   6       13.87       12.84      2.07 o 
  -1   8   6        6.29        5.65      1.58 o 
   0   8   6        7.71        7.67      2.54 o 
   1  -9   7        8.07        8.24      1.81 o 
   2  -9   7        1.60        4.11      1.51 o 
  -2  -8   7        6.55        6.28      1.13 o 
  -1  -8   7        0.44       -0.26      0.93 o 
   0  -8   7        2.81        0.69      1.12 o 
   1  -8   7        6.49        6.91      1.56 o 
   2  -8   7       13.91       13.54      1.35 o 
   3  -8   7        4.50        2.67      1.04 o 
   4  -8   7        6.60        5.12      1.08 o 
  -4  -7   7        3.17        3.26      0.99 o 
  -3  -7   7        0.72        2.43      1.04 o 
  -2  -7   7        0.56       -0.18      0.89 o 
  -1  -7   7        0.01        0.89      1.09 o 
   0  -7   7       34.00       36.80      1.67 o 
   1  -7   7        6.46        7.31      0.99 o 
   2  -7   7        0.01       -0.07      0.97 o 
   3  -7   7        5.64        5.22      0.95 o 
   4  -7   7        8.75        6.85      1.04 o 
   5  -7   7        4.22        5.41      1.04 o 
   6  -7   7        0.00        0.92      1.42 o 
  -5  -6   7        0.83        2.11      1.22 o 
  -4  -6   7        2.73        3.17      0.88 o 
  -3  -6   7       15.96       16.55      1.31 o 
  -2  -6   7        5.87        3.99      0.79 o 
  -1  -6   7      114.01      123.54      2.31 o 
   0  -6   7      212.35      208.65      3.04 o 
   1  -6   7       12.39       12.20      1.06 o 
   2  -6   7       24.73       31.09      1.56 o 
   3  -6   7        0.96        1.19      0.60 o 
   4  -6   7        0.06        0.18      0.52 o 
   5  -6   7       25.50       28.94      3.03 o 
   6  -6   7        0.71       -0.09      1.05 o 
  -6  -5   7        2.03        2.37      1.33 o 
  -5  -5   7        1.04        1.39      0.69 o 
  -4  -5   7       13.74       15.28      1.28 o 
  -3  -5   7       20.51       22.00      1.33 o 
  -2  -5   7       39.74       37.98      1.34 o 
  -1  -5   7        0.01        0.00      0.44 o 
   0  -5   7        9.83        9.56      1.97 o 
   1  -5   7       79.35       74.84      1.61 o 
   2  -5   7        1.42       -0.13      0.47 o 
   3  -5   7        0.12        0.38      0.46 o 
   4  -5   7       33.16       27.52      3.41 o 
   5  -5   7        2.42        2.03      0.71 o 
   6  -5   7        3.89        2.09      0.85 o 
   7  -5   7        0.36        0.94      0.89 o 
  -7  -4   7        1.81        1.43      1.19 o 
  -6  -4   7       14.22       15.59      2.07 o 
  -5  -4   7        0.73        1.44      0.66 o 
  -4  -4   7        1.08        0.85      0.55 o 
  -3  -4   7       72.05       76.41      1.66 o 
  -2  -4   7       41.67       43.35      1.19 o 
  -1  -4   7      147.68      136.96      3.52 o 
   0  -4   7       69.25       70.96      1.46 o 
   1  -4   7       75.31       72.17      1.48 o 
   2  -4   7       25.26       28.11      1.87 o 
   3  -4   7       63.84       72.59      2.16 o 
   4  -4   7      141.18      136.63      3.09 o 
   5  -4   7        5.89        8.87      1.06 o 
   6  -4   7       26.18       27.37      1.73 o 
   7  -4   7       17.27       14.92      1.48 o 
  -7  -3   7        1.26        1.79      1.04 o 
  -6  -3   7       12.31       14.30      1.26 o 
  -5  -3   7       69.87       73.43      2.21 o 
  -4  -3   7        2.76        2.35      0.48 o 
  -3  -3   7        1.82        2.25      0.41 o 
  -2  -3   7       93.32       95.28      1.64 o 
  -1  -3   7       28.81       33.77      0.93 o 
   0  -3   7       25.24       28.37      0.86 o 
   1  -3   7       57.38       52.31      1.16 o 
   2  -3   7        0.18        1.44      0.35 o 
   3  -3   7       97.01       90.86      1.88 o 
   4  -3   7       13.37       17.08      1.14 o 
   5  -3   7      138.52      135.95      3.19 o 
   6  -3   7        3.36        3.60      0.89 o 
   7  -3   7        0.01        1.54      1.15 o 
  -8  -2   7        1.08        0.97      1.08 o 
  -7  -2   7       20.26       17.92      2.02 o 
  -6  -2   7       13.19       10.11      2.97 o 
  -5  -2   7        0.14        0.56      0.40 o 
  -4  -2   7       26.92       28.33      2.44 o 
  -3  -2   7       15.50       13.80      0.68 o 
  -2  -2   7        0.00        0.15      0.22 o 
  -1  -2   7      276.19      286.72      2.87 o 
   0  -2   7      140.33      145.28      1.84 o 
   1  -2   7       29.80       33.47      0.87 o 
   2  -2   7       14.89       13.20      0.65 o 
   3  -2   7      697.79      694.76      7.27 o 
   4  -2   7       55.95       60.28      2.37 o 
   5  -2   7      174.99      177.78      5.79 o 
   6  -2   7        0.47        0.37      0.63 o 
   7  -2   7       69.37       69.94      3.97 o 
  -8  -1   7        4.42        2.02      1.03 o 
  -7  -1   7        2.58        0.96      0.80 o 
  -6  -1   7       25.46       30.97      1.25 o 
  -5  -1   7       94.73       99.21      2.09 o 
  -4  -1   7       11.12       14.59      0.72 o 
  -3  -1   7      166.79      178.31      2.49 o 
  -2  -1   7       44.98       42.81      1.35 o 
  -1  -1   7      372.52      339.41      4.30 o 
   0  -1   7        1.25        0.25      0.16 o 
   1  -1   7      135.24      158.46      1.99 o 
   2  -1   7       71.26       82.21      1.49 o 
   3  -1   7        1.44        0.56      0.45 o 
   4  -1   7      163.14      155.30      2.43 o 
   5  -1   7        2.33        2.63      0.54 o 
   6  -1   7        1.71        2.27      1.13 o 
   7  -1   7        0.23       -0.21      0.96 o 
  -7   0   7        3.65        4.92      1.35 o 
  -6   0   7        2.46        5.44      0.85 o 
  -5   0   7       57.24       52.21      1.37 o 
  -4   0   7        1.06        0.30      0.29 o 
  -3   0   7        1.51        1.54      0.30 o 
  -2   0   7       41.00       50.08      3.68 o 
  -1   0   7       26.14       28.58      1.85 o 
   0   0   7     1107.20     1172.63      9.65 o 
   1   0   7       57.19       48.21      1.04 o 
   2   0   7        0.11        0.55      0.33 o 
   3   0   7      176.26      188.06      2.57 o 
   4   0   7       59.27       52.35      2.16 o 
   5   0   7       45.94       49.18      1.87 o 
   6   0   7        8.60        3.98      1.36 o 
   7   0   7       27.49       28.50      2.75 o 
  -8   1   7        1.38        1.30      0.66 o 
  -7   1   7        3.39        0.55      0.87 o 
  -6   1   7      339.59      317.82      4.65 o 
  -5   1   7      282.01      255.63      3.21 o 
  -4   1   7      250.41      262.44      3.07 o 
  -3   1   7      131.44      129.91      1.84 o 
  -2   1   7      346.50      409.88      5.60 o 
  -1   1   7      191.56      228.70      2.42 o 
   0   1   7       44.44       42.67      0.97 o 
   1   1   7        5.21        3.91      0.41 o 
   2   1   7        1.65        0.04      0.25 o 
   3   1   7       80.14       80.89      2.49 o 
   4   1   7      206.63      188.82      5.89 o 
   5   1   7        5.38        2.73      0.83 o 
   6   1   7       11.19       11.97      1.24 o 
   7   1   7        1.92        3.68      1.35 o 
  -8   2   7        8.63        7.93      1.13 o 
  -7   2   7       12.58       12.19      1.15 o 
  -6   2   7       85.21       87.12      2.46 o 
  -5   2   7       28.24       28.55      1.55 o 
  -4   2   7      185.84      188.41      2.99 o 
  -3   2   7        4.08        5.57      0.54 o 
  -2   2   7        7.86        7.27      0.71 o 
  -1   2   7      693.88      725.82      6.08 o 
   0   2   7      811.90      874.15      7.10 o 
   1   2   7       90.31      101.37      1.71 o 
   2   2   7      123.76      123.04      1.98 o 
   3   2   7        5.19        4.90      0.75 o 
   4   2   7      147.14      136.86      4.92 o 
   5   2   7      109.01      103.61      2.99 o 
   6   2   7        0.76        0.45      0.63 o 
  -8   3   7        7.35        5.27      1.05 o 
  -7   3   7       18.27       16.72      1.34 o 
  -6   3   7      107.11      104.54      2.80 o 
  -5   3   7        5.03        8.57      1.63 o 
  -4   3   7        5.38        3.74      0.48 o 
  -3   3   7        0.00        0.60      0.29 o 
  -2   3   7        9.04       10.28      0.62 o 
  -1   3   7        2.32        2.90      0.42 o 
   0   3   7        1.55        1.27      0.58 o 
   1   3   7        3.18        2.12      0.43 o 
   2   3   7      177.58      170.88      6.93 o 
   3   3   7      108.79      118.59      2.91 o 
   4   3   7      144.30      134.59      3.40 o 
   5   3   7       31.45       30.29      1.78 o 
   6   3   7       26.91       39.45      4.94 o 
  -8   4   7        7.23        9.19      1.32 o 
  -7   4   7       21.57       22.72      1.33 o 
  -6   4   7       15.72       15.31      1.34 o 
  -5   4   7        1.75        0.95      0.63 o 
  -4   4   7       46.86       47.34      1.95 o 
  -3   4   7       46.17       45.31      1.60 o 
  -2   4   7        2.09        1.23      0.40 o 
  -1   4   7       29.78       34.24      1.43 o 
   0   4   7      462.03      469.47      4.78 o 
   1   4   7      178.57      186.56      3.59 o 
   2   4   7       22.35       22.40      1.92 o 
   3   4   7      123.95      112.41      3.04 o 
   4   4   7        0.38        0.00      0.56 o 
   5   4   7       11.29       10.99      2.05 o 
  -8   5   7        0.32       -0.01      0.74 o 
  -7   5   7        0.39        0.73      0.51 o 
  -6   5   7       31.69       29.95      2.13 o 
  -5   5   7        0.33        1.36      0.62 o 
  -4   5   7       69.35       67.88      3.03 o 
  -3   5   7      188.81      181.24      2.78 o 
  -2   5   7        0.77        1.40      0.44 o 
  -1   5   7       55.70       60.67      2.76 o 
   0   5   7       61.73       61.28      2.05 o 
   1   5   7        1.34        0.66      0.55 o 
   2   5   7        6.76        5.86      0.96 o 
   3   5   7       38.62       33.96      1.83 o 
   4   5   7        0.46        0.60      0.69 o 
  -7   6   7        0.00       -0.23      0.55 o 
  -6   6   7       11.32       13.16      1.12 o 
  -5   6   7       32.46       34.37      2.77 o 
  -4   6   7       21.16       17.38      1.08 o 
  -3   6   7       15.56       14.70      1.32 o 
  -2   6   7        0.33        1.00      0.39 o 
  -1   6   7       71.14       75.94      5.47 o 
   0   6   7       20.86       23.26      1.48 o 
   1   6   7       13.18       13.98      1.28 o 
   2   6   7        6.59        7.39      1.11 o 
   3   6   7        1.58        1.24      0.72 o 
  -6   7   7        4.89        6.20      1.12 o 
  -5   7   7       31.84       31.66      1.54 o 
  -4   7   7        7.82        8.86      1.71 o 
  -3   7   7       15.52       17.09      1.97 o 
  -2   7   7        2.34        1.03      1.06 o 
  -1   7   7      135.02      140.81      3.49 o 
   0   7   7       64.43       72.10      2.64 o 
   1   7   7        8.69        7.20      1.57 o 
   2   7   7        0.08        0.24      0.84 o 
  -4   8   7        0.32        0.30      0.85 o 
  -3   8   7       15.97       14.63      2.09 o 
  -2   8   7        0.96        0.83      1.19 o 
  -1   8   7        0.30        2.00      1.28 o 
  -2  -8   8        0.14       -0.69      0.89 o 
  -1  -8   8        5.27        5.88      1.49 o 
   0  -8   8        8.05        4.48      1.43 o 
   1  -8   8       40.45       31.85      1.79 o 
   2  -8   8        3.43        2.05      0.79 o 
   3  -8   8        0.42        0.00      0.64 o 
   4  -8   8        0.41        0.70      0.74 o 
  -4  -7   8        0.68       -1.19      0.89 o 
  -3  -7   8        9.35       10.54      1.86 o 
  -2  -7   8        0.38        0.76      0.68 o 
  -1  -7   8        1.37        1.32      0.67 o 
   0  -7   8       20.60       16.26      1.26 o 
   1  -7   8        0.97        0.94      0.61 o 
   2  -7   8        0.02        0.48      0.79 o 
   3  -7   8        3.14        2.71      0.81 o 
   4  -7   8        0.13        0.38      0.72 o 
   5  -7   8       10.15       11.22      1.82 o 
  -5  -6   8        3.15        3.17      1.35 o 
  -4  -6   8        5.66        3.93      1.29 o 
  -3  -6   8        6.62        7.31      1.52 o 
  -2  -6   8        8.19        7.37      0.96 o 
  -1  -6   8        0.02        0.64      0.43 o 
   0  -6   8      121.23      104.87      3.37 o 
   1  -6   8        0.89        0.32      0.59 o 
   2  -6   8        3.30        4.38      0.95 o 
   3  -6   8        0.11        0.27      0.54 o 
   4  -6   8       15.27       15.19      1.31 o 
   5  -6   8        3.71        2.73      1.34 o 
   6  -6   8        1.13       -0.19      0.74 o 
  -6  -5   8        0.61        1.68      1.10 o 
  -5  -5   8       12.59       12.66      1.93 o 
  -4  -5   8       45.05       40.95      2.73 o 
  -3  -5   8        0.34       -0.59      0.47 o 
  -2  -5   8        6.00        9.49      0.73 o 
  -1  -5   8        1.11        0.88      0.40 o 
   0  -5   8        6.51        4.36      0.58 o 
   1  -5   8        8.06        8.82      0.67 o 
   2  -5   8        3.54        2.52      0.64 o 
   3  -5   8        7.13        9.28      0.98 o 
   4  -5   8       17.81       18.50      1.34 o 
   5  -5   8        1.98        1.62      0.84 o 
   6  -5   8       16.42       15.89      1.49 o 
  -7  -4   8        1.24        1.19      1.12 o 
  -6  -4   8       27.44       27.72      2.55 o 
  -5  -4   8       12.31       10.75      1.66 o 
  -4  -4   8       15.81       11.35      1.61 o 
  -3  -4   8       13.48       15.80      0.85 o 
  -2  -4   8        5.68        4.77      0.53 o 
  -1  -4   8       27.91       30.14      1.01 o 
   0  -4   8       32.72       34.34      1.10 o 
   1  -4   8        0.66        0.40      0.34 o 
   2  -4   8       39.97       33.80      1.08 o 
   3  -4   8        2.66        4.12      0.73 o 
   4  -4   8        4.02        2.18      0.69 o 
   5  -4   8       18.76       18.11      1.36 o 
   6  -4   8       79.00       84.68      4.69 o 
   7  -4   8        0.14        0.58      0.84 o 
  -7  -3   8        0.03        0.14      0.92 o 
  -6  -3   8       60.84       59.79      3.31 o 
  -5  -3   8        2.31       -0.25      0.73 o 
  -4  -3   8       44.90       41.40      1.83 o 
  -3  -3   8       40.68       46.85      2.91 o 
  -2  -3   8       12.17       12.22      0.66 o 
  -1  -3   8        6.18        7.89      0.53 o 
   0  -3   8       20.74       19.01      0.75 o 
   1  -3   8        1.26        1.39      0.34 o 
   2  -3   8       80.49       79.99      1.57 o 
   3  -3   8        1.60        0.78      0.37 o 
   4  -3   8       35.53       37.83      2.24 o 
   5  -3   8       87.56       90.51      3.92 o 
   6  -3   8       49.18       51.22      2.21 o 
   7  -3   8        3.39        3.83      1.07 o 
  -8  -2   8        1.23        2.67      1.15 o 
  -7  -2   8       31.59       32.87      2.55 o 
  -6  -2   8        0.81        0.81      0.78 o 
  -5  -2   8        2.69        3.74      0.71 o 
  -4  -2   8       69.94       65.68      1.99 o 
  -3  -2   8        8.31       10.25      0.60 o 
  -2  -2   8        0.49        0.21      0.29 o 
  -1  -2   8        0.91        0.46      0.20 o 
   0  -2   8      196.36      196.95      2.28 o 
   1  -2   8        3.52        4.32      0.41 o 
   2  -2   8       51.16       48.27      1.19 o 
   3  -2   8        0.13        0.47      0.47 o 
   4  -2   8       48.39       51.75      1.42 o 
   5  -2   8       51.31       52.58      1.99 o 
   6  -2   8        1.69        3.03      1.12 o 
   7  -2   8        3.04        2.02      1.33 o 
  -8  -1   8        0.10        1.33      1.01 o 
  -7  -1   8       28.34       22.92      2.13 o 
  -6  -1   8        2.69        1.90      0.61 o 
  -5  -1   8       42.75       37.34      1.57 o 
  -4  -1   8        4.52        4.88      0.69 o 
  -3  -1   8        2.75        4.63      0.62 o 
  -2  -1   8      373.83      342.28      4.60 o 
  -1  -1   8      350.66      355.78      4.63 o 
   0  -1   8      417.28      418.04      6.77 o 
   1  -1   8      957.95      945.99      8.01 o 
   2  -1   8       74.88       77.59      1.51 o 
   3  -1   8       34.48       37.80      1.65 o 
   4  -1   8       55.80       61.40      1.54 o 
   5  -1   8      113.66      106.75      2.74 o 
   6  -1   8       17.78       13.71      1.98 o 
   7  -1   8        1.24        1.91      1.33 o 
  -7   0   8        4.85        5.94      1.52 o 
  -6   0   8        1.40        2.47      0.67 o 
  -5   0   8       54.36       57.09      1.88 o 
  -4   0   8        1.73        2.42      0.72 o 
  -3   0   8      630.84      669.58     10.55 o 
  -2   0   8       47.97       55.10      1.60 o 
  -1   0   8      230.32      242.07      3.59 o 
   0   0   8      153.41      150.15      1.85 o 
   1   0   8      712.29      796.83      7.16 o 
   2   0   8        0.93        1.56      0.47 o 
   3   0   8       58.81       55.73      1.38 o 
   4   0   8        0.72        1.62      0.45 o 
   5   0   8       34.46       30.69      1.55 o 
   6   0   8       16.93       14.63      1.90 o 
   7   0   8        0.54        0.58      0.90 o 
  -8   1   8       13.49       14.63      1.93 o 
  -7   1   8       13.47       10.52      1.65 o 
  -6   1   8        6.57        9.68      0.96 o 
  -5   1   8      232.63      201.96      3.65 o 
  -4   1   8       12.71       12.96      1.35 o 
  -3   1   8       36.07       41.32      1.46 o 
  -2   1   8      183.21      169.74      4.71 o 
  -1   1   8       61.04       55.68      1.32 o 
   0   1   8      148.14      142.09      1.93 o 
   1   1   8       99.50      104.19      1.73 o 
   2   1   8       25.73       22.16      1.21 o 
   3   1   8       43.29       35.58      1.14 o 
   4   1   8       17.93       16.20      1.17 o 
   5   1   8        0.00        0.20      0.54 o 
   6   1   8       10.89       11.82      1.25 o 
  -8   2   8        0.64       -0.11      0.81 o 
  -7   2   8       40.38       43.63      2.87 o 
  -6   2   8        9.62        9.33      1.51 o 
  -5   2   8       21.22       23.06      1.52 o 
  -4   2   8        0.91        3.40      0.61 o 
  -3   2   8      186.50      169.27      2.32 o 
  -2   2   8        3.49        3.74      0.67 o 
  -1   2   8       60.10       50.39      1.16 o 
   0   2   8       69.25       69.14      1.40 o 
   1   2   8      356.09      360.20      3.86 o 
   2   2   8      132.08      138.40      2.74 o 
   3   2   8       14.71       20.43      1.27 o 
   4   2   8       48.68       50.98      2.01 o 
   5   2   8        2.07        2.89      0.74 o 
   6   2   8        1.74        4.21      0.98 o 
  -8   3   8        3.15        3.57      0.99 o 
  -7   3   8        0.10       -0.09      0.85 o 
  -6   3   8       61.71       64.32      3.40 o 
  -5   3   8      172.31      162.97      3.27 o 
  -4   3   8      182.73      186.86      2.71 o 
  -3   3   8       74.35       68.13      1.50 o 
  -2   3   8       13.70       12.29      1.07 o 
  -1   3   8        2.97        2.44      0.42 o 
   0   3   8      143.18      159.60      2.36 o 
   1   3   8       52.25       52.83      1.36 o 
   2   3   8      172.40      166.95      3.40 o 
   3   3   8       53.78       46.44      1.90 o 
   4   3   8       22.66       24.06      1.58 o 
   5   3   8        0.06        0.00      0.61 o 
  -8   4   8        0.89        1.67      0.84 o 
  -6   4   8       40.77       45.58      3.03 o 
  -5   4   8      186.39      205.91      6.15 o 
  -4   4   8      279.15      299.78      3.78 o 
  -3   4   8        5.21        5.16      0.59 o 
  -2   4   8      144.40      137.80      2.29 o 
  -1   4   8        0.44       -0.42      0.31 o 
   0   4   8       71.19       74.86      1.67 o 
   1   4   8       37.62       40.35      1.69 o 
   2   4   8       75.29       72.42      2.33 o 
   3   4   8        2.43        2.08      0.70 o 
   4   4   8        0.56       -0.04      0.57 o 
   5   4   8        0.34        0.21      0.71 o 
  -7   5   8        5.81        4.84      1.05 o 
  -6   5   8      118.35      119.15      3.49 o 
  -5   5   8       32.82       33.71      1.71 o 
  -4   5   8       30.34       30.64      1.57 o 
  -3   5   8        3.47        3.80      0.76 o 
  -2   5   8        0.13        0.22      0.47 o 
  -1   5   8       56.35       55.16      1.53 o 
   0   5   8      441.25      445.47      9.82 o 
   1   5   8      119.12      118.18      3.07 o 
   2   5   8       36.64       32.31      2.00 o 
   3   5   8        0.24        0.54      0.65 o 
   4   5   8        2.77        1.68      0.79 o 
  -7   6   8        5.75        2.89      1.02 o 
  -6   6   8       11.55       12.62      1.45 o 
  -5   6   8        6.15        5.69      0.81 o 
  -4   6   8       54.33       48.91      1.65 o 
  -3   6   8       44.15       47.44      3.88 o 
  -2   6   8       69.89       66.52      2.19 o 
  -1   6   8        6.87        9.14      1.03 o 
   0   6   8       21.77       22.01      1.46 o 
   1   6   8       43.94       44.35      2.03 o 
   2   6   8        0.01        0.21      0.62 o 
   3   6   8        6.40        8.66      1.69 o 
  -5   7   8        2.84        2.20      0.82 o 
  -4   7   8        1.59        1.32      0.55 o 
  -3   7   8        7.94       12.68      1.81 o 
  -2   7   8       12.91       14.03      1.93 o 
  -1   7   8       35.53       39.85      2.92 o 
   0   7   8        0.47        0.31      1.97 o 
   1   7   8        1.82        4.17      1.05 o 
  -2  -8   9        0.55       -0.41      0.92 o 
   1  -8   9       13.52       11.90      1.74 o 
   2  -8   9        0.03       -0.05      1.19 o 
   3  -8   9        2.08        0.93      1.04 o 
  -3  -7   9        7.13        9.56      1.86 o 
  -2  -7   9        1.17        0.37      0.96 o 
  -1  -7   9        0.67        0.67      0.87 o 
   0  -7   9        3.18        3.84      1.12 o 
   1  -7   9        6.82        4.92      0.96 o 
   2  -7   9        2.83        3.98      0.87 o 
   3  -7   9        1.86        1.52      0.71 o 
   4  -7   9        1.71        1.36      0.80 o 
   5  -7   9        0.24        0.02      0.84 o 
  -5  -6   9        1.83       -0.60      0.94 o 
  -4  -6   9        7.75        9.76      1.84 o 
  -3  -6   9        0.02        0.76      0.87 o 
  -2  -6   9       22.45       25.03      2.16 o 
  -1  -6   9       36.27       35.30      1.88 o 
   0  -6   9       27.62       28.89      1.15 o 
   1  -6   9        2.94        2.42      1.24 o 
   2  -6   9        3.01        2.46      0.73 o 
   3  -6   9        2.68        1.01      0.66 o 
   4  -6   9       20.89       23.39      1.58 o 
   5  -6   9        0.00       -0.71      0.59 o 
   6  -6   9        0.46        1.29      0.86 o 
  -6  -5   9        0.00        0.11      0.89 o 
  -5  -5   9       30.05       28.78      2.60 o 
  -4  -5   9        0.93        1.36      0.97 o 
  -3  -5   9        2.00        2.16      0.99 o 
  -2  -5   9       30.93       34.61      1.56 o 
  -1  -5   9        0.55       -0.67      0.53 o 
   0  -5   9       40.24       38.71      1.24 o 
   1  -5   9        6.02        7.14      0.65 o 
   2  -5   9        1.44        0.82      0.53 o 
   3  -5   9        1.44        1.09      0.60 o 
   4  -5   9        2.54        2.18      0.72 o 
   5  -5   9       15.26       19.47      1.53 o 
   6  -5   9       10.06        9.92      1.37 o 
  -6  -4   9       20.03       19.64      2.28 o 
  -5  -4   9        7.71        5.44      1.36 o 
  -4  -4   9        0.03       -0.60      0.62 o 
  -3  -4   9        0.02        1.10      0.52 o 
  -2  -4   9        0.01       -0.37      0.59 o 
  -1  -4   9       12.87       13.24      1.00 o 
   0  -4   9       60.01       64.36      1.45 o 
   1  -4   9       10.35       10.19      0.69 o 
   2  -4   9       34.03       33.02      1.11 o 
   3  -4   9      113.25      114.32      2.77 o 
   4  -4   9        0.82        1.38      0.66 o 
   5  -4   9       13.33       11.96      1.74 o 
   6  -4   9        7.79        6.49      2.54 o 
  -7  -3   9        0.41        0.81      0.94 o 
  -6  -3   9       39.10       45.96      2.96 o 
  -5  -3   9        6.19        6.06      1.35 o 
  -4  -3   9        8.32        6.93      0.87 o 
  -3  -3   9       79.21       78.67      2.22 o 
  -2  -3   9       30.60       29.85      1.35 o 
  -1  -3   9      101.42      102.81      2.40 o 
   0  -3   9       33.13       33.91      1.35 o 
   1  -3   9       14.85       16.53      0.91 o 
   2  -3   9       65.01       62.14      1.44 o 
   3  -3   9       14.40       15.67      0.85 o 
   4  -3   9       40.37       39.15      2.18 o 
   5  -3   9        0.03        0.11      0.62 o 
   6  -3   9       32.72       35.02      2.57 o 
   7  -3   9        0.84       -0.04      0.81 o 
  -7  -2   9       19.80       19.69      2.18 o 
  -6  -2   9        0.54        0.74      0.92 o 
  -5  -2   9        2.90        5.74      0.81 o 
  -4  -2   9        4.77        8.47      0.92 o 
  -3  -2   9        3.62        2.12      0.58 o 
  -2  -2   9       86.63       91.18      2.26 o 
  -1  -2   9       92.48       94.32      2.59 o 
   0  -2   9       32.91       32.03      1.30 o 
   1  -2   9        3.13        2.75      0.39 o 
   2  -2   9       75.96       78.78      1.58 o 
   3  -2   9       52.82       48.80      1.33 o 
   4  -2   9       34.54       37.12      1.27 o 
   5  -2   9        0.13       -0.71      0.54 o 
   6  -2   9       50.39       47.03      2.10 o 
   7  -2   9        2.60        3.24      1.38 o 
  -7  -1   9        6.49        8.77      1.45 o 
  -6  -1   9      199.09      203.16      4.00 o 
  -5  -1   9       95.61       93.70      3.36 o 
  -4  -1   9       23.36       25.94      1.82 o 
  -3  -1   9       21.80       21.03      3.75 o 
  -2  -1   9      102.36      101.57      2.34 o 
  -1  -1   9       33.43       26.03      1.17 o 
   0  -1   9       36.64       34.81      1.59 o 
   1  -1   9      107.41      101.66      1.66 o 
   2  -1   9        5.93        6.45      0.56 o 
   3  -1   9        9.37        8.98      0.68 o 
   4  -1   9       69.25       65.18      1.65 o 
   5  -1   9        2.17        1.77      0.67 o 
   6  -1   9        7.23       11.21      1.89 o 
   7  -1   9        2.18        2.25      1.42 o 
  -7   0   9        3.82        4.11      0.84 o 
  -6   0   9       70.10       75.83      2.36 o 
  -5   0   9        5.83        6.09      0.83 o 
  -4   0   9       90.48       94.62      4.74 o 
  -3   0   9        2.72        1.32      0.55 o 
  -2   0   9       22.70       25.95      1.18 o 
  -1   0   9       48.08       57.10      1.69 o 
   0   0   9        0.42        0.73      0.41 o 
   1   0   9      169.54      165.97      2.26 o 
   2   0   9        2.93        5.37      1.87 o 
   3   0   9      199.94      200.12      2.84 o 
   4   0   9       20.94       18.99      1.10 o 
   5   0   9        4.61        4.54      0.81 o 
   6   0   9       29.24       31.54      2.52 o 
  -8   1   9        0.30        0.73      0.90 o 
  -7   1   9       47.47       48.85      2.96 o 
  -6   1   9       50.78       50.53      2.49 o 
  -5   1   9        6.62        7.15      0.91 o 
  -4   1   9      160.78      158.18      4.23 o 
  -3   1   9       48.17       52.24      1.72 o 
  -2   1   9        5.55        5.86      0.68 o 
  -1   1   9       22.80       21.09      1.09 o 
   0   1   9       10.06       11.10      0.65 o 
   1   1   9      105.55      108.68      2.00 o 
   2   1   9       45.90       48.20      1.32 o 
   3   1   9      551.02      563.96      5.83 o 
   4   1   9      172.71      156.79      3.45 o 
   5   1   9        0.00        0.65      0.55 o 
   6   1   9        3.88        5.51      1.81 o 
  -8   2   9        9.03        7.90      1.72 o 
  -7   2   9       49.09       53.92      3.29 o 
  -6   2   9       36.68       32.30      1.57 o 
  -5   2   9       43.14       42.81      1.70 o 
  -4   2   9       48.65       45.02      1.68 o 
  -3   2   9       74.10       75.55      2.10 o 
  -2   2   9        7.98        5.32      1.55 o 
  -1   2   9       80.19       83.71      2.58 o 
   0   2   9       21.17       24.72      1.32 o 
   1   2   9      605.47      623.48      9.74 o 
   2   2   9      253.18      257.56      4.23 o 
   3   2   9      159.12      141.07      3.46 o 
   4   2   9       12.52        8.74      1.41 o 
   5   2   9       21.47       25.41      1.67 o 
   6   2   9        4.48        6.75      1.16 o 
  -8   3   9        0.60        2.96      1.26 o 
  -7   3   9        2.15        1.93      1.01 o 
  -6   3   9       39.05       42.99      2.82 o 
  -5   3   9      235.33      230.40      4.16 o 
  -4   3   9        2.37        3.58      1.65 o 
  -3   3   9      117.55      108.24      2.60 o 
  -2   3   9       45.58       51.89      1.78 o 
  -1   3   9       31.08       26.79      1.00 o 
   0   3   9      144.86      136.41      2.26 o 
   1   3   9      347.60      343.86      5.11 o 
   2   3   9       59.89       74.15      5.23 o 
   3   3   9      437.10      407.64      6.24 o 
   4   3   9        3.44        3.75      0.85 o 
   5   3   9        6.05        8.06      1.93 o 
  -8   4   9        0.01        0.04      0.84 o 
  -7   4   9        2.07        1.95      1.08 o 
  -6   4   9        1.10        0.21      0.92 o 
  -5   4   9        1.13        1.97      1.10 o 
  -4   4   9       41.07       40.71      1.70 o 
  -3   4   9        4.48        3.70      0.71 o 
  -2   4   9        0.27       -0.58      0.40 o 
  -1   4   9      275.98      278.26      3.58 o 
   0   4   9       15.98       18.55      1.24 o 
   1   4   9       15.95       12.93      1.10 o 
   2   4   9       15.69       14.32      1.36 o 
   3   4   9        1.87        1.01      0.64 o 
   4   4   9        0.15        1.35      0.68 o 
  -7   5   9        9.04       10.36      1.42 o 
  -6   5   9       15.15       12.89      2.05 o 
  -5   5   9       55.39       53.53      3.24 o 
  -4   5   9       37.86       43.75      2.90 o 
  -3   5   9        0.02        0.31      0.51 o 
  -2   5   9       79.82       75.86      2.56 o 
  -1   5   9      227.17      226.75      4.13 o 
   0   5   9        0.12       -0.32      0.45 o 
   1   5   9       22.62       23.98      1.52 o 
   2   5   9        3.29        2.86      1.77 o 
   3   5   9       10.58       14.08      1.41 o 
  -6   6   9        0.02        0.06      0.66 o 
  -5   6   9        0.52        0.10      0.55 o 
  -4   6   9        6.99        4.91      1.40 o 
  -3   6   9       20.57       18.93      2.05 o 
  -2   6   9        2.70        3.46      0.78 o 
  -1   6   9        1.59        1.46      0.67 o 
   0   6   9       22.65       23.32      2.05 o 
   1   6   9       11.24       13.46      1.35 o 
   2   6   9        0.35        0.96      0.84 o 
  -5   7   9        1.14        1.37      0.73 o 
  -4   7   9       17.81       15.58      1.59 o 
  -2   7   9        8.76        7.77      1.65 o 
  -1   7   9        0.87        1.68      0.73 o 
   0   7   9        2.25        1.40      1.30 o 
   1  -8  10        0.91        1.52      1.15 o 
   2  -8  10        0.31        1.35      1.08 o 
   3  -8  10        0.28        0.04      0.99 o 
  -3  -7  10        0.05       -1.33      0.89 o 
  -2  -7  10        1.43        0.55      0.90 o 
  -1  -7  10        1.10        0.73      0.83 o 
   0  -7  10        0.08       -1.14      0.76 o 
   1  -7  10       16.69       16.24      1.97 o 
   2  -7  10        1.98        1.20      0.92 o 
   3  -7  10        0.62        1.29      1.08 o 
   4  -7  10        3.94        2.64      1.09 o 
  -4  -6  10        0.06        0.16      0.94 o 
  -3  -6  10        0.82        1.40      1.01 o 
  -2  -6  10        0.05        0.89      0.90 o 
  -1  -6  10       13.92       13.97      2.48 o 
   0  -6  10        7.21        5.10      0.92 o 
   1  -6  10       16.10       15.83      1.86 o 
   2  -6  10       10.77       11.19      1.70 o 
   3  -6  10        4.17        4.87      1.43 o 
   4  -6  10       11.78        8.08      1.10 o 
   5  -6  10        7.76        6.81      1.52 o 
  -5  -5  10        5.21        5.88      1.51 o 
  -4  -5  10        4.21        5.12      1.42 o 
  -3  -5  10        0.03        0.21      0.71 o 
  -2  -5  10        9.43       11.70      2.79 o 
  -1  -5  10        0.14        0.52      0.45 o 
   0  -5  10        7.99        5.34      0.77 o 
   1  -5  10        3.36        3.21      0.68 o 
   2  -5  10        5.68        2.07      0.99 o 
   3  -5  10        0.50        0.16      0.96 o 
   4  -5  10       20.44       24.69      1.55 o 
   5  -5  10       42.81       45.65      2.15 o 
   6  -5  10        1.45        0.00      0.82 o 
  -6  -4  10        1.73        1.24      1.06 o 
  -5  -4  10        0.23        1.54      0.96 o 
  -4  -4  10        9.14       11.88      1.70 o 
  -3  -4  10        0.39       -0.04      0.86 o 
  -2  -4  10        9.36       12.02      1.08 o 
  -1  -4  10       50.21       50.11      1.80 o 
   0  -4  10        2.85        1.98      0.58 o 
   1  -4  10       10.91       11.25      0.96 o 
   2  -4  10        1.55        2.15      0.60 o 
   3  -4  10       14.42       14.57      5.03 o 
   4  -4  10       37.87       38.25      2.95 o 
   5  -4  10       40.56       42.34      2.00 o 
   6  -4  10        3.98        5.58      1.10 o 
  -7  -3  10        2.13        1.42      1.10 o 
  -6  -3  10        0.65       -0.73      0.89 o 
  -5  -3  10       71.66       79.12      3.74 o 
  -4  -3  10       13.13       12.78      1.93 o 
  -3  -3  10       11.97       15.62      1.14 o 
  -2  -3  10        0.11       -0.32      0.98 o 
  -1  -3  10       28.66       29.72      3.39 o 
   0  -3  10       24.65       23.48      2.09 o 
   1  -3  10      335.43      347.21      6.75 o 
   2  -3  10        0.17       -0.14      0.90 o 
   3  -3  10       32.79       37.41      1.24 o 
   4  -3  10        0.82        1.91      0.68 o 
   5  -3  10       17.85       18.66      2.56 o 
   6  -3  10        9.15        7.40      1.21 o 
  -7  -2  10        1.09        1.91      1.04 o 
  -6  -2  10        4.27        5.86      1.97 o 
  -5  -2  10       64.58       71.30      2.33 o 
  -4  -2  10        2.51        0.86      0.53 o 
  -3  -2  10      270.21      292.84      4.71 o 
  -2  -2  10        5.12        4.00      0.67 o 
  -1  -2  10       10.43        8.09      0.82 o 
   0  -2  10      132.60      129.37      2.75 o 
   1  -2  10       92.47       87.84      2.25 o 
   2  -2  10       23.25       23.40      1.25 o 
   3  -2  10        1.23        0.98      0.43 o 
   4  -2  10        6.15        7.36      0.91 o 
   5  -2  10        0.59        1.60      0.69 o 
   6  -2  10        6.68        6.84      1.65 o 
  -7  -1  10        0.01       -0.21      0.58 o 
  -6  -1  10       31.97       30.01      1.59 o 
  -5  -1  10      116.24      115.94      4.59 o 
  -4  -1  10       74.74       74.94      2.40 o 
  -3  -1  10       16.94       15.23      2.53 o 
  -2  -1  10      111.97      111.41      6.60 o 
  -1  -1  10        0.43        0.32      0.41 o 
   0  -1  10       34.83       38.75      1.47 o 
   1  -1  10        7.58        9.13      0.82 o 
   2  -1  10       53.05       56.79      1.40 o 
   3  -1  10        0.09       -0.10      0.35 o 
   4  -1  10       85.27       82.64      1.92 o 
   5  -1  10        3.30        4.59      1.31 o 
   6  -1  10        1.81        0.35      1.08 o 
  -7   0  10       18.18       20.07      1.44 o 
  -6   0  10       21.16       23.83      1.48 o 
  -5   0  10        2.26        1.35      0.73 o 
  -4   0  10      153.04      152.07      4.47 o 
  -3   0  10       33.40       33.22      1.45 o 
  -2   0  10        5.51        3.28      0.64 o 
  -1   0  10       22.54       27.30      1.27 o 
   0   0  10      433.56      410.82      7.00 o 
   1   0  10      116.38      116.77      3.08 o 
   2   0  10      274.28      267.22      5.76 o 
   3   0  10       40.53       48.14      1.41 o 
   4   0  10       86.81       83.45      4.08 o 
   5   0  10       10.23        7.93      1.11 o 
   6   0  10        0.20        0.81      1.01 o 
  -8   1  10        5.26        4.48      1.51 o 
  -7   1  10        4.30        4.82      1.28 o 
  -6   1  10       39.34       33.05      1.66 o 
  -5   1  10       16.87       11.79      1.06 o 
  -4   1  10        0.81        0.07      0.47 o 
  -3   1  10       85.16       92.49      2.41 o 
  -2   1  10        1.17        1.36      0.49 o 
  -1   1  10       27.32       37.73      1.50 o 
   0   1  10      200.22      192.45      3.51 o 
   1   1  10       58.28       59.53      1.86 o 
   2   1  10      119.79      116.19      3.79 o 
   3   1  10       10.03        9.86      1.00 o 
   4   1  10       49.93       41.29      1.82 o 
   5   1  10       19.83       18.68      1.43 o 
   6   1  10       30.19       37.08      2.17 o 
  -8   2  10        3.36        3.72      1.35 o 
  -7   2  10        0.83       -0.07      0.76 o 
  -6   2  10        3.11        3.43      1.04 o 
  -5   2  10       91.22       96.97      2.67 o 
  -4   2  10      282.75      268.96      9.51 o 
  -3   2  10        3.58        3.27      0.69 o 
  -2   2  10       98.90       85.17      2.27 o 
  -1   2  10        5.75        5.58      0.79 o 
   0   2  10      727.63      707.03      8.21 o 
   1   2  10        7.26        7.65      0.87 o 
   2   2  10       28.12       29.49      1.45 o 
   3   2  10       25.72       24.12      1.46 o 
   4   2  10        6.41        7.83      1.04 o 
   5   2  10        0.39        0.03      0.63 o 
  -8   3  10        0.74       -0.96      1.04 o 
  -7   3  10        0.40        1.12      1.03 o 
  -6   3  10       47.39       48.25      3.10 o 
  -5   3  10       10.46       11.63      1.09 o 
  -4   3  10      198.00      178.96      5.41 o 
  -3   3  10      119.99      128.28      3.10 o 
  -2   3  10        0.16        0.00      0.73 o 
  -1   3  10       77.19       84.48      5.47 o 
   0   3  10      381.70      384.12      5.52 o 
   1   3  10       34.09       29.12      2.20 o 
   2   3  10       21.52       24.56      1.44 o 
   3   3  10        0.94        1.23      0.62 o 
   4   3  10        1.23        0.43      0.65 o 
   5   3  10       41.69       43.71      4.52 o 
  -7   4  10        1.80        1.72      1.20 o 
  -6   4  10        8.45        6.48      1.68 o 
  -5   4  10        2.61        4.06      1.35 o 
  -4   4  10       31.56       24.32      1.87 o 
  -3   4  10       70.02       68.92      2.62 o 
  -2   4  10       39.69       33.64      2.32 o 
  -1   4  10       41.69       46.53      1.82 o 
   0   4  10        1.44        1.03      0.76 o 
   1   4  10       48.21       47.57      1.89 o 
   2   4  10       19.21       15.26      1.29 o 
   3   4  10        2.78        3.46      1.33 o 
   4   4  10        3.02        6.44      1.08 o 
  -7   5  10        0.05        0.48      1.03 o 
  -6   5  10        0.14        0.81      1.10 o 
  -5   5  10       26.49       20.51      2.32 o 
  -4   5  10        0.01       -0.85      0.87 o 
  -3   5  10       80.97       88.55      4.76 o 
  -2   5  10        0.64       -0.09      0.55 o 
  -1   5  10      103.14       96.81      3.95 o 
   0   5  10        5.45        4.13      1.20 o 
   1   5  10       13.13       15.78      1.34 o 
   2   5  10        1.37        0.43      0.66 o 
   3   5  10        1.13        0.25      0.64 o 
  -6   6  10        0.55        0.77      0.75 o 
  -5   6  10        9.74        9.74      1.91 o 
  -4   6  10        6.51        4.96      1.43 o 
  -3   6  10       39.87       42.17      2.83 o 
  -2   6  10        0.07       -0.55      0.64 o 
  -1   6  10        2.09        3.22      1.20 o 
   0   6  10        0.08       -0.58      0.83 o 
   1   6  10        0.06        0.18      0.65 o 
  -4   7  10        8.97        7.31      1.13 o 
  -1   7  10        2.52        1.98      1.08 o 
   1  -8  11        0.00        1.45      0.96 o 
  -3  -7  11        0.52        0.16      0.99 o 
  -2  -7  11        0.02        0.43      0.85 o 
  -1  -7  11        0.01        0.12      0.90 o 
   0  -7  11        0.61        3.28      1.19 o 
   1  -7  11        0.00        2.04      0.99 o 
   2  -7  11        1.45        1.28      0.94 o 
   3  -7  11        0.16       -0.04      0.90 o 
   4  -7  11        0.56        0.51      1.12 o 
  -4  -6  11        0.38        1.65      1.15 o 
  -3  -6  11        0.17       -1.20      0.80 o 
  -2  -6  11        0.08        0.60      0.83 o 
  -1  -6  11        9.05       10.06      3.02 o 
   0  -6  11        0.64        0.37      0.78 o 
   1  -6  11        0.44        0.32      0.76 o 
   2  -6  11        1.01        0.74      0.89 o 
   3  -6  11        5.31        2.85      1.19 o 
   4  -6  11        0.77        0.94      1.12 o 
   5  -6  11        0.66       -0.62      0.92 o 
  -5  -5  11        0.10       -0.83      0.76 o 
  -4  -5  11       11.15       12.91      1.95 o 
  -3  -5  11        1.39        2.18      0.92 o 
  -2  -5  11        1.00        1.34      0.64 o 
  -1  -5  11        2.62        2.32      0.66 o 
   0  -5  11        1.85        3.26      1.34 o 
   1  -5  11       18.95       16.14      1.18 o 
   2  -5  11       46.71       48.06      2.94 o 
   3  -5  11        6.19        4.57      1.31 o 
   4  -5  11        2.09        1.54      1.22 o 
   5  -5  11        1.92        2.94      1.52 o 
  -6  -4  11        2.40        4.76      1.54 o 
  -5  -4  11        1.57        1.43      1.08 o 
  -4  -4  11        7.77        6.96      1.29 o 
  -3  -4  11        9.79       11.63      1.35 o 
  -2  -4  11       48.36       50.12      1.89 o 
  -1  -4  11        2.44        2.42      0.63 o 
   0  -4  11        3.35        2.80      0.66 o 
   1  -4  11        0.07       -0.38      0.44 o 
   2  -4  11       26.34       24.37      1.43 o 
   3  -4  11        9.88       10.11      1.59 o 
   4  -4  11       15.61       17.27      2.09 o 
   5  -4  11        4.69        5.53      1.70 o 
   6  -4  11        4.72        5.67      1.74 o 
  -6  -3  11       22.01       22.37      2.34 o 
  -5  -3  11        3.07        3.03      0.97 o 
  -4  -3  11        1.98        2.23      0.68 o 
  -3  -3  11        0.84        0.40      0.66 o 
  -2  -3  11       20.95       18.02      1.55 o 
  -1  -3  11       26.34       25.92      1.32 o 
   0  -3  11        7.08        9.55      0.92 o 
   1  -3  11       49.84       46.99      1.76 o 
   2  -3  11       22.77       23.71      2.34 o 
   3  -3  11       43.27       44.42      2.75 o 
   4  -3  11       15.44       20.42      2.07 o 
   5  -3  11       19.36       22.95      2.27 o 
   6  -3  11        0.22        2.30      0.91 o 
  -7  -2  11        0.07       -0.76      0.89 o 
  -6  -2  11        9.16        8.87      1.13 o 
  -5  -2  11        3.47        3.70      1.62 o 
  -4  -2  11        0.18       -0.29      0.43 o 
  -3  -2  11       34.00       36.15      4.09 o 
  -2  -2  11        3.81        5.68      0.79 o 
  -1  -2  11        2.48        2.42      0.57 o 
   0  -2  11        3.24        3.23      0.66 o 
   1  -2  11       27.89       26.18      1.34 o 
   2  -2  11       41.83       40.00      1.68 o 
   3  -2  11        1.54        1.39      0.59 o 
   4  -2  11       37.28       39.57      2.57 o 
   5  -2  11        3.87        3.97      0.87 o 
   6  -2  11        0.24        2.00      1.33 o 
  -7  -1  11       15.11       12.11      1.28 o 
  -6  -1  11       10.74       10.27      1.18 o 
  -5  -1  11       56.00       60.45      3.09 o 
  -4  -1  11       25.66       25.95      1.47 o 
  -3  -1  11       58.50       60.29      2.02 o 
  -2  -1  11       15.32       17.03      1.65 o 
  -1  -1  11        1.99        2.45      0.58 o 
   0  -1  11        9.86        9.75      0.90 o 
   1  -1  11      110.79      108.01      6.00 o 
   2  -1  11        0.21        0.37      0.50 o 
   3  -1  11      109.04      119.39      4.08 o 
   4  -1  11       16.16       15.85      1.22 o 
   5  -1  11        0.58       -0.64      0.87 o 
   6  -1  11        7.36        7.00      1.77 o 
  -7   0  11       27.10       23.40      1.59 o 
  -6   0  11       14.04       13.83      2.36 o 
  -5   0  11        0.38        0.78      0.67 o 
  -4   0  11      134.78      135.94      3.17 o 
  -3   0  11      254.27      233.05      4.16 o 
  -2   0  11       10.35        8.34      0.89 o 
  -1   0  11       14.52       16.10      2.35 o 
   0   0  11        2.42        3.11      1.06 o 
   1   0  11        3.54        3.14      0.66 o 
   2   0  11      312.90      319.55      7.01 o 
   3   0  11      161.11      152.67      3.31 o 
   4   0  11        3.30        4.69      1.24 o 
   5   0  11        2.39        2.37      1.13 o 
  -7   1  11        0.20        0.62      0.65 o 
  -6   1  11       42.03       42.84      1.92 o 
  -5   1  11      145.09      141.93      3.36 o 
  -4   1  11       75.56       87.09      2.53 o 
  -3   1  11      242.83      206.82      3.92 o 
  -2   1  11        6.67        6.13      1.11 o 
  -1   1  11        0.01       -0.53      0.37 o 
   0   1  11       19.98       21.98      1.31 o 
   1   1  11       96.82       92.78      2.45 o 
   2   1  11      216.10      222.07      4.02 o 
   3   1  11      130.58      123.84      4.48 o 
   4   1  11       31.84       34.91      2.53 o 
   5   1  11        0.07       -0.66      0.81 o 
  -7   2  11        4.56        8.93      1.77 o 
  -6   2  11        1.32        2.84      0.87 o 
  -5   2  11       67.02       57.42      2.15 o 
  -4   2  11       77.37       90.13      2.61 o 
  -3   2  11        8.92        7.83      0.92 o 
  -2   2  11       18.49       21.92      1.35 o 
  -1   2  11      125.22      115.01      2.82 o 
   0   2  11        3.92        5.34      0.82 o 
   1   2  11       33.12       30.27      3.34 o 
   2   2  11       97.06       85.45      3.72 o 
   3   2  11        2.37        0.76      0.81 o 
   4   2  11        1.96        1.26      0.97 o 
   5   2  11        5.35        6.32      1.61 o 
  -7   3  11       12.32       11.00      2.02 o 
  -6   3  11       40.98       45.91      3.12 o 
  -5   3  11        0.01        0.23      0.55 o 
  -4   3  11       58.14       48.62      1.97 o 
  -3   3  11        3.02        3.26      0.77 o 
  -2   3  11        7.81       10.07      1.05 o 
  -1   3  11      240.38      241.72     11.97 o 
   0   3  11       31.80       32.64      1.58 o 
   1   3  11        2.77        2.37      0.92 o 
   2   3  11        9.59        6.89      1.43 o 
   3   3  11       10.44       16.52      2.09 o 
   4   3  11       18.03       27.43      2.67 o 
  -7   4  11        2.26        4.37      1.54 o 
  -6   4  11        7.62        7.24      1.72 o 
  -5   4  11        2.45        1.35      1.10 o 
  -4   4  11       57.30       57.20      2.17 o 
  -3   4  11       49.87       48.20      1.98 o 
  -2   4  11       84.74       84.01      3.44 o 
  -1   4  11       15.02       17.86      1.29 o 
   0   4  11       59.14       53.07      2.99 o 
   1   4  11        3.78        5.53      1.35 o 
   2   4  11        0.70        1.13      0.92 o 
   3   4  11       13.75       16.79      2.20 o 
  -6   5  11        0.08       -0.76      1.04 o 
  -5   5  11        0.96       -1.12      0.74 o 
  -4   5  11        5.10        6.07      1.54 o 
  -3   5  11        5.11        4.73      1.04 o 
  -2   5  11       15.64       15.20      1.25 o 
  -1   5  11        4.83        4.99      1.29 o 
   0   5  11        0.08        0.25      0.83 o 
   1   5  11       16.14       17.87      2.11 o 
   2   5  11        2.25        2.94      1.17 o 
  -5   6  11        0.14       -0.07      1.04 o 
  -4   6  11        1.62       -0.25      1.03 o 
  -3   6  11        0.16        0.41      1.03 o 
  -2   6  11       12.30        9.24      1.63 o 
  -1   6  11       16.36       13.51      1.90 o 
   0   6  11        2.29        4.09      1.38 o 
  -2  -7  12        1.22        0.50      1.03 o 
  -1  -7  12        0.64       -0.25      0.57 o 
   0  -7  12        2.86        2.85      1.17 o 
   1  -7  12        3.50        2.28      1.19 o 
   2  -7  12        0.38        0.43      0.92 o 
   3  -7  12        0.39        2.46      1.22 o 
  -4  -6  12        0.00        1.22      1.08 o 
  -3  -6  12        0.17        0.73      0.97 o 
  -2  -6  12        0.06       -0.11      0.56 o 
  -1  -6  12        8.89        7.04      1.01 o 
   0  -6  12        5.11        3.99      0.82 o 
   1  -6  12        1.01        3.63      1.26 o 
   2  -6  12        5.23        4.57      1.36 o 
   3  -6  12        5.37        4.82      1.38 o 
   4  -6  12       14.43       15.25      2.20 o 
  -5  -5  12       16.05       19.11      2.37 o 
  -4  -5  12        2.08        2.48      1.17 o 
  -3  -5  12        2.46        2.10      0.92 o 
  -2  -5  12        3.16        2.48      0.73 o 
  -1  -5  12        8.27        8.79      1.21 o 
   0  -5  12        0.17        0.07      0.49 o 
   1  -5  12       23.83       24.46      1.44 o 
   2  -5  12        0.97        0.04      0.81 o 
   3  -5  12        0.16       -0.30      0.83 o 
   4  -5  12        0.78       -0.09      0.99 o 
   5  -5  12        4.48        1.54      1.31 o 
  -5  -4  12       10.22       13.71      2.02 o 
  -4  -4  12        0.02        0.43      0.57 o 
  -3  -4  12       26.59       27.10      1.69 o 
  -2  -4  12        0.46        0.77      0.77 o 
  -1  -4  12        0.02        0.89      0.51 o 
   0  -4  12        5.41        5.27      0.81 o 
   1  -4  12        0.08        0.24      0.47 o 
   2  -4  12        0.01       -1.01      0.67 o 
   3  -4  12       20.09       21.91      2.25 o 
   4  -4  12        0.22       -0.02      0.90 o 
   5  -4  12        5.03        3.97      1.54 o 
  -6  -3  12       41.38       46.78      3.22 o 
  -5  -3  12       27.94       28.26      1.72 o 
  -4  -3  12        2.27        0.77      0.66 o 
  -3  -3  12       56.26       55.92      2.08 o 
  -2  -3  12       85.09       80.87      2.44 o 
  -1  -3  12        0.02       -0.21      0.41 o 
   0  -3  12       11.70       13.02      1.07 o 
   1  -3  12       10.71       10.76      1.47 o 
   2  -3  12        5.39        3.24      0.73 o 
   3  -3  12        2.77        1.61      0.99 o 
   4  -3  12       57.49       54.52      3.24 o 
   5  -3  12        0.13       -0.48      1.06 o 
  -7  -2  12        1.62       -1.30      0.87 o 
  -6  -2  12       22.56       21.19      1.57 o 
  -5  -2  12        4.61        4.29      1.76 o 
  -4  -2  12       63.18       63.48      2.27 o 
  -3  -2  12       46.98       48.45      2.97 o 
  -2  -2  12        0.66        0.72      0.53 o 
  -1  -2  12        0.05        0.46      0.43 o 
   0  -2  12       55.86       55.74      1.96 o 
   1  -2  12        3.68        3.31      0.72 o 
   2  -2  12       75.03       76.25      2.33 o 
   3  -2  12      246.89      260.95      5.41 o 
   4  -2  12       76.85       86.43      3.84 o 
   5  -2  12        0.19        1.97      1.12 o 
  -7  -1  12       13.68       15.60      1.44 o 
  -6  -1  12       12.38       10.23      1.18 o 
  -5  -1  12        9.12       12.13      1.20 o 
  -4  -1  12       65.61       68.41      2.34 o 
  -3  -1  12        4.80        6.87      0.97 o 
  -2  -1  12        4.37        2.83      0.66 o 
  -1  -1  12        0.74        0.88      0.93 o 
   0  -1  12       21.41       22.84      1.31 o 
   1  -1  12        8.18        9.30      0.98 o 
   2  -1  12       95.53      101.18      2.71 o 
   3  -1  12      166.73      167.75      7.66 o 
   4  -1  12       79.09       72.92      2.39 o 
  -7   0  12        0.75        1.20      1.18 o 
  -6   0  12        3.68        1.46      0.68 o 
  -5   0  12        5.44        8.72      1.10 o 
  -4   0  12        3.54        3.30      0.75 o 
  -3   0  12        0.01       -0.43      0.68 o 
  -2   0  12       43.71       42.35      1.78 o 
  -1   0  12        1.29       -0.18      0.51 o 
   0   0  12      314.63      316.44      5.02 o 
   1   0  12      125.37      126.15      3.01 o 
   2   0  12       25.95       25.95      1.57 o 
   3   0  12       90.57       85.97      2.55 o 
   4   0  12        1.76        3.40      1.15 o 
   5   0  12        1.04        1.82      1.06 o 
  -7   1  12        7.72       12.09      1.30 o 
  -6   1  12       34.35       36.29      1.85 o 
  -5   1  12       38.98       36.81      3.12 o 
  -4   1  12       52.49       57.27      2.13 o 
  -3   1  12       62.32       71.36      4.92 o 
  -2   1  12       24.65       24.84      2.07 o 
  -1   1  12      104.01      118.88      4.55 o 
   0   1  12      540.03      546.98      7.30 o 
   1   1  12       44.47       44.62      1.78 o 
   2   1  12        0.04        0.47      0.55 o 
   3   1  12       74.25       72.60      3.54 o 
   4   1  12       21.31       24.74      2.32 o 
   5   1  12       11.81       13.53      2.00 o 
  -7   2  12        2.11        1.81      1.13 o 
  -6   2  12        1.31        1.07      0.97 o 
  -5   2  12       18.52       19.46      2.90 o 
  -4   2  12       21.42       17.83      1.34 o 
  -3   2  12        5.16        5.27      0.89 o 
  -2   2  12        7.96        4.89      0.85 o 
  -1   2  12      180.11      176.87      3.72 o 
   0   2  12        1.22        0.39      0.53 o 
   1   2  12        1.06        0.58      0.54 o 
   2   2  12        0.03        0.80      0.83 o 
   3   2  12       22.94       24.48      2.32 o 
   4   2  12        1.03        0.66      1.12 o 
  -7   3  12        5.53        8.61      1.86 o 
  -6   3  12        7.64        6.20      1.59 o 
  -5   3  12       20.03       17.22      1.39 o 
  -4   3  12        9.43       12.51      1.19 o 
  -3   3  12       63.49       74.85      2.48 o 
  -2   3  12      121.57       98.11      2.79 o 
  -1   3  12      198.90      184.70      3.86 o 
   0   3  12        0.20        0.30      0.55 o 
   1   3  12        5.20        3.83      1.20 o 
   2   3  12        0.01       -0.62      0.66 o 
   3   3  12        0.04       -0.30      0.81 o 
  -6   4  12        6.26        6.18      1.66 o 
  -5   4  12       12.61        8.87      1.77 o 
  -4   4  12        2.94        2.19      0.76 o 
  -3   4  12       48.11       49.53      3.64 o 
  -2   4  12       14.03       12.26      1.21 o 
  -1   4  12        4.31        2.93      0.78 o 
   0   4  12       37.25       37.04      2.62 o 
   1   4  12        1.82        1.61      0.99 o 
   2   4  12        0.00       -0.04      0.81 o 
   3   4  12        0.02        0.58      1.08 o 
  -5   5  12        0.20       -0.58      0.97 o 
  -4   5  12       17.92       15.76      2.07 o 
  -3   5  12        3.49        1.98      0.76 o 
  -2   5  12        1.01       -0.20      0.66 o 
  -1   5  12        4.05        3.29      1.17 o 
   0   5  12        2.38        1.52      0.94 o 
   1   5  12        2.67        2.71      1.26 o 
  -4   6  12        0.05       -0.53      1.12 o 
  -2   6  12        2.48        4.06      1.31 o 
  -1   6  12        0.63        1.43      1.01 o 
  -1  -7  13        0.75        0.42      0.64 o 
   0  -7  13        0.00        0.28      0.99 o 
   1  -7  13        1.63        1.88      1.17 o 
  -3  -6  13        1.77        4.41      1.42 o 
  -2  -6  13       23.85       25.50      3.10 o 
  -1  -6  13        0.02        0.66      0.66 o 
   0  -6  13        0.50        0.78      0.62 o 
   1  -6  13        0.19        0.30      0.85 o 
   2  -6  13        0.27        1.17      1.10 o 
   3  -6  13        0.58        0.92      1.13 o 
  -4  -5  13        2.05        2.18      1.26 o 
  -3  -5  13        4.40        3.26      0.85 o 
  -2  -5  13        7.87        9.68      1.12 o 
  -1  -5  13        7.77        9.09      2.41 o 
   0  -5  13        2.33        1.96      1.25 o 
   1  -5  13       27.10       30.09      2.59 o 
   2  -5  13        0.69       -0.64      0.78 o 
   3  -5  13       18.48       16.26      2.21 o 
   4  -5  13        2.94        3.03      1.35 o 
  -5  -4  13       12.11       12.59      2.09 o 
  -4  -4  13        2.33        2.67      1.31 o 
  -3  -4  13       65.29       68.46      6.15 o 
  -2  -4  13        2.09        1.12      0.96 o 
  -1  -4  13        0.17        0.17      0.50 o 
   0  -4  13        3.75        2.13      0.69 o 
   1  -4  13       14.15       14.66      2.70 o 
   2  -4  13        0.78        0.89      0.97 o 
   3  -4  13       36.92       41.62      3.03 o 
   4  -4  13        4.72        2.87      1.29 o 
  -6  -3  13        1.44        0.46      1.19 o 
  -5  -3  13       17.47       16.93      1.55 o 
  -4  -3  13        2.26        0.88      0.68 o 
  -3  -3  13        2.27        4.27      0.83 o 
  -2  -3  13        2.83        2.89      0.79 o 
  -1  -3  13        0.32        0.86      0.57 o 
   0  -3  13        5.72        4.29      0.79 o 
   1  -3  13       23.47       26.70      1.51 o 
   2  -3  13        2.16        3.12      1.28 o 
   3  -3  13        0.29        0.11      1.08 o 
   4  -3  13       22.99       27.10      2.55 o 
   5  -3  13        7.03        7.65      1.75 o 
  -6  -2  13        0.04       -0.03      0.80 o 
  -5  -2  13        0.44        0.08      0.77 o 
  -4  -2  13        0.93        2.19      1.71 o 
  -3  -2  13       70.60       68.69      2.37 o 
  -2  -2  13        2.89        2.82      0.95 o 
  -1  -2  13       29.63       26.70      2.40 o 
   0  -2  13        2.41        2.40      0.64 o 
   1  -2  13       52.37       51.25      1.97 o 
   2  -2  13        1.04        1.05      0.64 o 
   3  -2  13       24.20       30.16      1.67 o 
   4  -2  13        7.23       10.15      1.66 o 
   5  -2  13        3.93        2.25      1.28 o 
  -7  -1  13        0.22        0.46      0.74 o 
  -6  -1  13        4.63        2.85      1.26 o 
  -5  -1  13       15.07       12.88      2.64 o 
  -4  -1  13        3.05        3.75      1.24 o 
  -3  -1  13      174.12      178.28      3.87 o 
  -2  -1  13        0.35        1.44      0.56 o 
  -1  -1  13       11.45       13.03      1.14 o 
   0  -1  13      158.00      164.10      3.58 o 
   1  -1  13       89.25       85.87      3.28 o 
   2  -1  13        1.23        0.43      0.76 o 
   3  -1  13        6.06        7.60      1.00 o 
   4  -1  13        0.22        0.79      0.64 o 
  -7   0  13        6.96        9.95      1.29 o 
  -6   0  13        1.47        2.28      1.43 o 
  -5   0  13       24.31       22.03      1.74 o 
  -4   0  13       28.39       24.36      3.11 o 
  -3   0  13        3.14        0.42      0.55 o 
  -2   0  13       12.14       13.71      1.20 o 
  -1   0  13       18.92       16.57      1.58 o 
   0   0  13      124.97      127.66      5.48 o 
   1   0  13       15.49       14.69      1.23 o 
   2   0  13       23.79       23.70      1.75 o 
   3   0  13        0.02        0.99      0.63 o 
   4   0  13        1.98        3.24      1.15 o 
  -7   1  13        0.42        1.13      0.76 o 
  -6   1  13       15.19       14.65      1.41 o 
  -5   1  13        0.02        0.51      0.60 o 
  -4   1  13       98.94       84.54      2.67 o 
  -3   1  13        4.91        3.86      0.81 o 
  -2   1  13        5.50        5.49      1.00 o 
  -1   1  13       14.57        9.38      1.16 o 
   0   1  13       35.23       34.07      1.73 o 
   1   1  13        1.44        0.47      0.56 o 
   2   1  13        1.70        2.03      0.68 o 
   3   1  13        0.01        0.34      0.81 o 
   4   1  13       17.78       20.97      2.28 o 
  -7   2  13        7.51       10.09      2.02 o 
  -6   2  13        0.83        0.51      0.66 o 
  -5   2  13        3.98        2.84      0.84 o 
  -4   2  13       49.40       46.90      2.05 o 
  -3   2  13       61.89       72.19      2.47 o 
  -2   2  13      116.05      107.93      3.01 o 
  -1   2  13        1.01        0.55      0.63 o 
   0   2  13        8.49        9.43      1.06 o 
   1   2  13        0.56        0.22      0.58 o 
   2   2  13        5.75        3.70      1.17 o 
   3   2  13        7.21        7.47      1.61 o 
  -6   3  13        0.38        0.76      1.01 o 
  -5   3  13        6.86        6.10      1.04 o 
  -4   3  13        1.14        0.97      0.72 o 
  -3   3  13        4.65        6.95      1.05 o 
  -2   3  13        0.62        0.46      0.59 o 
  -1   3  13       19.02       19.85      1.57 o 
   0   3  13        0.03       -0.39      0.54 o 
   1   3  13       15.08       13.44      1.84 o 
   2   3  13        1.24        1.42      0.96 o 
   3   3  13        1.58        1.35      1.17 o 
  -6   4  13        4.33        1.47      1.35 o 
  -5   4  13        0.60        0.89      1.08 o 
  -4   4  13        6.57        5.28      1.01 o 
  -3   4  13       12.49       13.48      1.31 o 
  -2   4  13        2.60        1.94      0.76 o 
  -1   4  13       19.38       20.99      2.27 o 
   0   4  13        5.65        7.99      1.61 o 
   1   4  13        1.46        0.83      0.92 o 
   2   4  13        3.69        5.49      1.52 o 
  -5   5  13        4.77        4.48      1.65 o 
  -4   5  13        4.40        2.30      1.29 o 
  -3   5  13        2.80        3.10      0.93 o 
  -2   5  13        0.03       -0.48      0.81 o 
  -1   5  13        0.85        1.52      1.01 o 
   0   5  13        0.14       -0.21      0.90 o 
  -2  -6  14        5.80        6.66      1.11 o 
  -1  -6  14        0.29        0.72      0.93 o 
   0  -6  14        0.19       -0.19      0.87 o 
   1  -6  14        0.03        0.07      0.97 o 
   2  -6  14        1.81        0.69      1.20 o 
  -4  -5  14        0.71        0.43      1.06 o 
  -3  -5  14        1.22        0.74      0.67 o 
  -2  -5  14       15.51       15.92      1.39 o 
  -1  -5  14        3.48        3.12      0.81 o 
   0  -5  14        1.18        0.70      0.95 o 
   1  -5  14        4.57        2.59      1.19 o 
   2  -5  14        0.07        0.60      0.90 o 
   3  -5  14        2.40        1.35      1.17 o 
  -5  -4  14        0.01        1.56      1.22 o 
  -4  -4  14        0.24       -0.07      0.56 o 
  -3  -4  14        6.43        6.23      1.43 o 
  -2  -4  14       16.00       16.05      1.37 o 
  -1  -4  14        0.03        0.05      1.20 o 
   0  -4  14       10.73       11.19      1.16 o 
   1  -4  14        0.42        0.73      0.60 o 
   2  -4  14        1.38        0.60      0.96 o 
   3  -4  14       22.68       25.08      2.64 o 
   4  -4  14       60.78       78.83      4.34 o 
  -5  -3  14        6.29        5.15      1.00 o 
  -4  -3  14        8.39        7.09      1.08 o 
  -3  -3  14       22.57       21.20      1.55 o 
  -2  -3  14       33.21       35.35      1.78 o 
  -1  -3  14        0.61        1.00      0.56 o 
   0  -3  14        8.76        9.01      1.05 o 
   1  -3  14       10.85       10.67      1.16 o 
   2  -3  14       10.13       11.02      1.20 o 
   3  -3  14       38.33       38.45      2.89 o 
   4  -3  14        2.39        2.43      1.36 o 
  -6  -2  14        0.02       -0.29      0.87 o 
  -5  -2  14        3.42        2.07      0.80 o 
  -4  -2  14        9.38        8.54      1.15 o 
  -3  -2  14        9.86       10.74      2.51 o 
  -2  -2  14        2.58        2.83      1.67 o 
  -1  -2  14        3.09        3.14      1.05 o 
   0  -2  14       58.19       59.62      2.46 o 
   1  -2  14        2.19        2.68      0.78 o 
   2  -2  14       67.57       67.41      2.42 o 
   3  -2  14       82.51       78.33      2.63 o 
   4  -2  14        1.99        3.40      1.33 o 
  -6  -1  14       11.69       13.27      1.42 o 
  -5  -1  14       14.65       14.39      1.88 o 
  -4  -1  14        0.69        0.90      0.61 o 
  -3  -1  14       69.04       70.12      3.13 o 
  -2  -1  14        0.17        0.65      0.56 o 
  -1  -1  14        3.68        3.14      0.78 o 
   0  -1  14       41.48       50.75      2.06 o 
   1  -1  14        0.59        1.34      0.77 o 
   2  -1  14       10.93       10.50      1.18 o 
   3  -1  14       25.50       26.07      1.64 o 
   4  -1  14        0.01        0.18      0.81 o 
  -6   0  14        0.70        0.59      0.71 o 
  -5   0  14       18.93       19.29      1.54 o 
  -4   0  14       10.04       15.14      1.72 o 
  -3   0  14        0.02       -0.57      0.60 o 
  -2   0  14        2.78        3.64      0.82 o 
  -1   0  14      169.26      168.77      6.35 o 
   0   0  14        0.31        0.79      0.58 o 
   1   0  14        0.49        0.62      0.61 o 
   2   0  14        7.18        7.46      1.05 o 
   3   0  14        2.10        2.66      1.12 o 
   4   0  14        0.88        0.27      0.92 o 
  -6   1  14        4.73        3.80      1.01 o 
  -5   1  14        0.07        0.63      0.68 o 
  -4   1  14       23.30       26.26      1.70 o 
  -3   1  14       13.97       14.85      2.44 o 
  -2   1  14       65.92       69.69      2.45 o 
  -1   1  14      173.79      160.77      3.77 o 
   0   1  14        0.75        1.47      0.69 o 
   1   1  14        1.18        0.02      0.56 o 
   2   1  14        0.10       -0.60      0.66 o 
   3   1  14        0.47        1.95      1.06 o 
  -6   2  14        4.52        4.55      0.99 o 
  -5   2  14       22.04       20.36      1.58 o 
  -4   2  14        0.34        0.96      0.67 o 
  -3   2  14       38.94       38.16      1.88 o 
  -2   2  14        1.69        1.29      0.72 o 
  -1   2  14       20.04       15.08      1.36 o 
   0   2  14       46.62       47.46      2.99 o 
   1   2  14        0.00        0.05      0.76 o 
   2   2  14        0.09       -0.16      0.81 o 
   3   2  14        3.93        3.79      1.40 o 
  -6   3  14        0.20        1.66      1.15 o 
  -5   3  14        2.32        3.45      0.93 o 
  -4   3  14        3.02        3.15      0.89 o 
  -3   3  14        2.08        1.08      0.71 o 
  -2   3  14        0.12        0.06      0.57 o 
  -1   3  14        0.00        0.17      0.63 o 
   0   3  14        5.55        4.98      1.35 o 
   1   3  14       12.84       14.75      2.02 o 
   2   3  14        1.87        2.16      1.08 o 
  -5   4  14        2.34        2.99      1.38 o 
  -4   4  14        3.41        3.25      0.93 o 
  -3   4  14        0.48        0.25      0.73 o 
  -2   4  14       25.16       26.50      1.76 o 
  -1   4  14        0.28        0.55      0.83 o 
   0   4  14        0.13       -0.58      0.76 o 
   1   4  14       19.61       20.81      2.39 o 
  -3   5  14        4.24        5.30      1.09 o 
  -2   5  14        0.16       -0.21      0.94 o 
  -3  -5  15        8.26        9.36      1.27 o 
  -2  -5  15        6.44        7.95      1.16 o 
  -1  -5  15        0.61        0.48      0.63 o 
   0  -5  15        1.34        1.72      0.75 o 
   1  -5  15        4.42        5.01      1.45 o 
   2  -5  15        0.72        0.53      1.08 o 
  -4  -4  15        0.54       -0.76      0.58 o 
  -3  -4  15        0.39        0.60      0.68 o 
  -2  -4  15        0.45        0.76      0.71 o 
  -1  -4  15        5.22        7.05      1.65 o 
   0  -4  15        0.99        0.43      0.62 o 
   1  -4  15        8.84       10.20      1.80 o 
   2  -4  15        3.89        2.64      1.29 o 
   3  -4  15       14.40       16.21      2.30 o 
  -5  -3  15        5.03        5.33      1.05 o 
  -4  -3  15        3.42        2.43      0.85 o 
  -3  -3  15        8.28        8.25      1.19 o 
  -2  -3  15        0.09        0.29      0.54 o 
  -1  -3  15        0.62        1.43      0.68 o 
   0  -3  15       31.77       35.89      1.85 o 
   1  -3  15       31.65       33.76      1.97 o 
   2  -3  15        1.91        1.71      1.05 o 
   3  -3  15       18.95       18.47      2.30 o 
  -5  -2  15        6.22        9.43      1.28 o 
  -4  -2  15        0.27        1.30      0.71 o 
  -3  -2  15        1.04        1.14      0.63 o 
  -2  -2  15        9.71       13.08      1.30 o 
  -1  -2  15        0.05        0.76      0.64 o 
   0  -2  15       87.77       92.39      2.87 o 
   1  -2  15        0.01       -0.49      0.72 o 
   2  -2  15        0.04       -0.25      0.65 o 
   3  -2  15        5.98        6.89      1.13 o 
  -5  -1  15        4.44        2.99      1.12 o 
  -4  -1  15       14.85       16.56      1.48 o 
  -3  -1  15        5.75        6.70      1.06 o 
  -2  -1  15        0.41        0.15      0.61 o 
  -1  -1  15       90.44       91.95      2.89 o 
   0  -1  15      121.43      119.71      3.28 o 
   1  -1  15       13.81       16.88      1.46 o 
   2  -1  15        1.42        0.59      0.69 o 
   3  -1  15        5.08        3.49      0.93 o 
  -6   0  15        1.55        1.53      0.86 o 
  -5   0  15       23.65       26.08      2.59 o 
  -4   0  15       47.68       42.90      2.12 o 
  -3   0  15       18.90       23.31      2.40 o 
  -2   0  15       38.07       31.99      4.26 o 
  -1   0  15        6.44        5.20      0.97 o 
   0   0  15       18.59       18.01      1.46 o 
   1   0  15       17.16       18.44      1.49 o 
   2   0  15        0.11       -0.09      0.61 o 
   3   0  15        9.17       10.31      1.81 o 
  -6   1  15        0.11        1.27      0.84 o 
  -5   1  15        2.76        1.52      0.78 o 
  -4   1  15        7.40        6.91      1.13 o 
  -3   1  15        4.51        6.47      1.72 o 
  -2   1  15       19.59       12.88      1.34 o 
  -1   1  15       37.46       42.06      2.18 o 
   0   1  15        1.13        1.10      1.56 o 
   1   1  15        0.67        0.99      0.74 o 
   2   1  15        5.98        8.70      1.77 o 
   3   1  15        1.17        0.73      0.97 o 
  -5   2  15        8.57        6.58      1.18 o 
  -4   2  15       12.99       17.08      1.95 o 
  -3   2  15        9.55       10.25      1.28 o 
  -2   2  15        9.76        9.22      1.89 o 
  -1   2  15       33.74       33.18      2.29 o 
   0   2  15       12.87       10.22      1.23 o 
   1   2  15        4.45        6.75      1.51 o 
   2   2  15        4.51        4.41      1.36 o 
  -5   3  15        0.15       -0.49      1.01 o 
  -4   3  15        4.98        4.40      1.05 o 
  -3   3  15        1.85        0.93      0.75 o 
  -2   3  15        0.16        0.23      0.64 o 
  -1   3  15        0.37        0.49      0.72 o 
   0   3  15        5.30        5.76      1.45 o 
   1   3  15       15.40       16.93      2.23 o 
  -3   4  15        5.29        6.72      1.16 o 
  -2   4  15        8.22        9.99      1.34 o 
  -1   4  15        2.33        2.73      1.36 o 
  -1  -5  16        0.43        0.50      0.71 o 
   0  -5  16        2.36        2.86      0.94 o 
  -3  -4  16        1.33        0.48      0.76 o 
  -2  -4  16        0.89        0.18      1.22 o 
  -1  -4  16        0.52        1.43      0.74 o 
   0  -4  16        8.22       10.31      1.28 o 
   1  -4  16        1.93        0.87      0.74 o 
   2  -4  16        5.44        8.91      1.91 o 
  -4  -3  16        0.06       -0.36      0.63 o 
  -3  -3  16       29.49       31.51      2.14 o 
  -2  -3  16        0.01       -0.14      0.62 o 
  -1  -3  16        1.02        1.55      0.74 o 
   0  -3  16       20.92       24.02      1.70 o 
   1  -3  16        8.28        6.65      1.50 o 
   2  -3  16        2.18        1.70      0.86 o 
  -4  -2  16        0.38        0.56      0.74 o 
  -3  -2  16        2.57        1.91      0.77 o 
  -2  -2  16        0.73        0.98      0.93 o 
  -1  -2  16       53.73       48.55      2.22 o 
   0  -2  16        0.91        1.03      0.69 o 
   1  -2  16        3.66        3.67      0.97 o 
   2  -2  16        0.10        0.76      0.77 o 
  -5  -1  16        0.05       -0.13      0.72 o 
  -4  -1  16       18.89       12.70      3.82 o 
  -3  -1  16        8.60        6.77      1.74 o 
  -2  -1  16        9.46        9.76      1.28 o 
  -1  -1  16        2.42        2.65      0.89 o 
   0  -1  16        1.62        1.57      0.78 o 
   1  -1  16        0.11       -1.00      0.66 o 
   2  -1  16        0.52       -0.03      0.85 o 
  -5   0  16        0.57        0.74      0.74 o 
  -4   0  16        3.61        3.07      0.94 o 
  -3   0  16       26.92       30.86      1.96 o 
  -2   0  16       14.91       16.20      1.58 o 
  -1   0  16        0.20       -0.60      0.62 o 
   0   0  16       15.38       16.56      2.19 o 
   1   0  16        5.53        4.36      1.59 o 
   2   0  16        0.07        0.06      0.63 o 
  -5   1  16        0.72       -0.05      0.72 o 
  -4   1  16        0.06       -0.94      0.66 o 
  -3   1  16        0.66        1.22      0.79 o 
  -2   1  16        0.84        1.64      0.80 o 
  -1   1  16        1.68        3.75      1.73 o 
   0   1  16        1.72        1.20      0.71 o 
   1   1  16        0.63        0.03      0.71 o 
  -4   2  16        5.20        8.48      2.20 o 
  -3   2  16        3.92        3.59      1.00 o 
  -2   2  16        9.83       11.75      1.40 o 
  -1   2  16        0.72        0.94      0.75 o 
   0   2  16        7.78        9.30      2.39 o 
   1   2  16        9.45       13.28      2.07 o 
  -3   3  16       14.97       14.44      1.55 o 
  -2   3  16        1.67        1.57      0.86 o 
  -1   3  16        0.12       -0.08      0.65 o 
  -2  -3  17        1.09        0.88      1.35 o 
  -1  -3  17       20.20       21.12      1.71 o 
   0  -3  17       19.40       20.62      1.67 o 
   1  -3  17        0.00       -0.15      1.20 o 
  -3  -2  17        5.30        5.88      1.15 o 
  -2  -2  17        5.65        5.77      1.14 o 
  -1  -2  17       17.67       20.03      1.65 o 
   0  -2  17        1.79        2.00      0.86 o 
   1  -2  17        2.11        2.55      0.93 o 
  -4  -1  17        7.73        8.34      1.30 o 
  -3  -1  17        0.01        0.14      0.72 o 
  -2  -1  17        8.79        5.38      1.11 o 
  -1  -1  17       23.65       20.33      1.66 o 
   0  -1  17        1.09        0.72      1.66 o 
   1  -1  17        0.08        0.02      0.77 o 
  -4   0  17        8.02        8.28      1.29 o 
  -3   0  17        1.56        0.07      0.72 o 
  -2   0  17        0.08       -0.27      0.67 o 
  -1   0  17       22.47       20.36      1.67 o 
   0   0  17        1.71        0.83      0.83 o 
   1   0  17        0.66        0.23      1.05 o 
  -3   1  17        0.17        0.37      0.78 o 
  -2   1  17        2.47        4.70      1.07 o 
  -1   1  17        0.01        0.05      1.22 o 
   0   1  17        2.01        2.77      0.92 o 
  -2   2  17        0.25        0.46      1.41 o 
                                                 
